# Supplementary material for: Upregulation of RIN3 induces endosomal dysfunction in Alzheimer’s disease
Source: Transl Neurodegener. 2020 Jun 18;9:26. doi: 10.1186/s40035-020-00206-1 (PMC7301499; doi:10.1186/s40035-020-00206-1)
Supplement: Supplementary file 6 — Additional file 6: Table 1. Identify RIN3 interacting protein via Mass Spectrum. Recombinant flag tagged RIN3 protein were purified from HEK293T cells. RIN3-interactomes were identified by Mass Spectrometry. Two replicates were performed. PSM representing abundancy of each protein were used to sort the proteins. BIN1 and CD2AP were highlighted with light yellow in tables. [file 40035_2020_206_MOESM6_ESM.xlsx]

## Sheet: first
Protein FDR Confidence: Combined	Accession	Description	Coverage [%]	# Peptides	# PSMs	# Unique Peptides	# AAs	MW [kDa]	calc. pI
High	Q8TB24	Ras and Rab interactor 3 OS=Homo sapiens OX=9606 GN=RIN3 PE=1 SV=4	77	70	1146	16	985	107.8	6.61
High	Q6ZRC2	cDNA FLJ46480 fis, clone THYMU3025683, weakly similar to Ras interaction/interference protein 1 OS=Homo sapiens OX=9606 PE=2 SV=1	73	57	765	3	909	99.6	6.39
High	A0A0G2JIW1	Heat shock 70 kDa protein 1B OS=Homo sapiens OX=9606 GN=HSPA1B PE=1 SV=1	70	33	384	19	642	70.1	5.66
High	P34931	Heat shock 70 kDa protein 1-like OS=Homo sapiens OX=9606 GN=HSPA1L PE=1 SV=2	31	14	155	3	641	70.3	6.02
High	Q96HY6	DDRGK domain-containing protein 1 OS=Homo sapiens OX=9606 GN=DDRGK1 PE=1 SV=2	32	5	83	5	314	35.6	5.12
High	V9HWB4	Epididymis secretory sperm binding protein Li 89n OS=Homo sapiens OX=9606 GN=HEL-S-89n PE=2 SV=1	43	24	65	22	654	72.3	5.16
High	B2R6X5	cDNA, FLJ93166, highly similar to Homo sapiens heat shock 70kDa protein 6 (HSP70B') (HSPA6), mRNA OS=Homo sapiens OX=9606 PE=2 SV=1	20	10	57	2	643	70.9	6.24
High	V9HW22	Epididymis luminal protein 33 OS=Homo sapiens OX=9606 GN=HEL-S-72p PE=2 SV=1	50	23	57	17	646	70.9	5.52
High	P07437	Tubulin beta chain OS=Homo sapiens OX=9606 GN=TUBB PE=1 SV=2	56	18	51	4	444	49.6	4.89
High	Q9BVA1	Tubulin beta-2B chain OS=Homo sapiens OX=9606 GN=TUBB2B PE=1 SV=1	53	17	43	1	445	49.9	4.89
High	P68371	Tubulin beta-4B chain OS=Homo sapiens OX=9606 GN=TUBB4B PE=1 SV=1	53	17	43	3	445	49.8	4.89
High	Q13885	Tubulin beta-2A chain OS=Homo sapiens OX=9606 GN=TUBB2A PE=1 SV=1	53	17	43	1	445	49.9	4.89
High	P38646	Stress-70 protein, mitochondrial OS=Homo sapiens OX=9606 GN=HSPA9 PE=1 SV=2	36	19	40	19	679	73.6	6.16
High	B2RAU5	Sorting nexin OS=Homo sapiens OX=9606 PE=2 SV=1	31	14	29	14	595	66.5	5.66
High	P54652	Heat shock-related 70 kDa protein 2 OS=Homo sapiens OX=9606 GN=HSPA2 PE=1 SV=1	18	8	29	2	639	70	5.74
High	H6VRG1	Keratin 1 OS=Homo sapiens OX=9606 GN=KRT1 PE=3 SV=1	35	19	28	17	645	66.1	8.12
High	A0A024RAF0	Bridging integrator 1, isoform CRA_c OS=Homo sapiens OX=9606 GN=BIN1 PE=4 SV=1	38	15	22	14	518	56.5	5.12
High	P68363	Tubulin alpha-1B chain OS=Homo sapiens OX=9606 GN=TUBA1B PE=1 SV=1	48	14	22	2	451	50.1	5.06
High	Q9Y5K6	CD2-associated protein OS=Homo sapiens OX=9606 GN=CD2AP PE=1 SV=1	30	17	21	17	639	71.4	6.4
High	F5H5D3	Tubulin alpha chain OS=Homo sapiens OX=9606 GN=TUBA1C PE=1 SV=1	39	13	21	1	519	57.7	5.07
High	P55786	Puromycin-sensitive aminopeptidase OS=Homo sapiens OX=9606 GN=NPEPPS PE=1 SV=2	26	20	21	20	919	103.2	5.72
High	P34932	Heat shock 70 kDa protein 4 OS=Homo sapiens OX=9606 GN=HSPA4 PE=1 SV=4	27	16	20	16	840	94.3	5.19
High	P35527	Keratin, type I cytoskeletal 9 OS=Homo sapiens OX=9606 GN=KRT9 PE=1 SV=3	30	14	20	13	623	62	5.24
High	P13645	Keratin, type I cytoskeletal 10 OS=Homo sapiens OX=9606 GN=KRT10 PE=1 SV=6	32	14	20	12	584	58.8	5.21
High	Q9UBC2	Epidermal growth factor receptor substrate 15-like 1 OS=Homo sapiens OX=9606 GN=EPS15L1 PE=1 SV=1	30	18	19	18	864	94.2	5.11
High	B0LPF3	Growth factor receptor-bound protein 2, isoform CRA_a OS=Homo sapiens OX=9606 GN=GRB2 PE=2 SV=1	56	10	19	10	217	25.2	6.32
High	Q9NZM3	Intersectin-2 OS=Homo sapiens OX=9606 GN=ITSN2 PE=1 SV=3	14	18	18	18	1697	193.3	8.12
High	P46109	Crk-like protein OS=Homo sapiens OX=9606 GN=CRKL PE=1 SV=1	66	13	18	13	303	33.8	6.74
High	A0A140VKE7	Testis tissue sperm-binding protein Li 64n OS=Homo sapiens OX=9606 PE=2 SV=1	26	17	17	16	839	94.5	5.88
High	P60709	Actin, cytoplasmic 1 OS=Homo sapiens OX=9606 GN=ACTB PE=1 SV=1	45	11	17	5	375	41.7	5.48
High	A0A024RDS1	Heat shock 105kDa/110kDa protein 1, isoform CRA_c OS=Homo sapiens OX=9606 GN=HSPH1 PE=3 SV=1	19	12	16	11	858	96.8	5.39
High	Q92625	Ankyrin repeat and SAM domain-containing protein 1A OS=Homo sapiens OX=9606 GN=ANKS1A PE=1 SV=4	16	14	16	14	1134	123	6.38
High	P35908	Keratin, type II cytoskeletal 2 epidermal OS=Homo sapiens OX=9606 GN=KRT2 PE=1 SV=2	30	14	15	11	639	65.4	8
High	Q9BUF5	Tubulin beta-6 chain OS=Homo sapiens OX=9606 GN=TUBB6 PE=1 SV=1	18	6	14	3	446	49.8	4.88
High	Q9UNF0	Protein kinase C and casein kinase substrate in neurons protein 2 OS=Homo sapiens OX=9606 GN=PACSIN2 PE=1 SV=2	24	10	14	10	486	55.7	5.2
High	B1AK88	Capping protein (Actin filament) muscle Z-line, beta, isoform CRA_d OS=Homo sapiens OX=9606 GN=CAPZB PE=1 SV=1	40	9	12	9	301	33.8	6.43
High	Q16531	DNA damage-binding protein 1 OS=Homo sapiens OX=9606 GN=DDB1 PE=1 SV=1	13	11	12	11	1140	126.9	5.26
High	P49327	Fatty acid synthase OS=Homo sapiens OX=9606 GN=FASN PE=1 SV=3	7	12	12	12	2511	273.3	6.44
High	O60504	Vinexin OS=Homo sapiens OX=9606 GN=SORBS3 PE=1 SV=2	15	8	12	8	671	75.3	9.45
High	K9JA46	Epididymis luminal secretory protein 52 OS=Homo sapiens OX=9606 GN=EL52 PE=2 SV=1	17	11	12	5	732	84.6	5.02
High	Q9UK99	F-box only protein 3 OS=Homo sapiens OX=9606 GN=FBXO3 PE=1 SV=3	25	9	11	9	471	54.5	5
High	P63208	S-phase kinase-associated protein 1 OS=Homo sapiens OX=9606 GN=SKP1 PE=1 SV=2	45	7	11	7	163	18.6	4.54
High	A0A087WVQ6	Clathrin heavy chain OS=Homo sapiens OX=9606 GN=CLTC PE=1 SV=1	10	10	10	10	1679	191.9	5.69
High	Q96B97	SH3 domain-containing kinase-binding protein 1 OS=Homo sapiens OX=9606 GN=SH3KBP1 PE=1 SV=2	19	10	10	10	665	73.1	6.62
High	A0A0S2Z3Q4	V-crk sarcoma virus CT10 oncogene-like protein isoform 1 (Fragment) OS=Homo sapiens OX=9606 GN=CRK PE=2 SV=1	27	6	9	6	304	33.8	5.55
High	Q06830	Peroxiredoxin-1 OS=Homo sapiens OX=9606 GN=PRDX1 PE=1 SV=1	37	4	9	3	199	22.1	8.13
High	Q9Y230	RuvB-like 2 OS=Homo sapiens OX=9606 GN=RUVBL2 PE=1 SV=3	21	8	9	8	463	51.1	5.64
High	A8K3K1	cDNA FLJ78096, highly similar to Homo sapiens actin, alpha, cardiac muscle (ACTC), mRNA OS=Homo sapiens OX=9606 PE=2 SV=1	18	6	9	1	377	42	5.39
High	A0A024R3X4	Heat shock 60kDa protein 1 (Chaperonin), isoform CRA_a OS=Homo sapiens OX=9606 GN=HSPD1 PE=2 SV=1	16	6	8	6	573	61	5.87
High	P21333	Filamin-A OS=Homo sapiens OX=9606 GN=FLNA PE=1 SV=4	4	8	8	8	2647	280.6	6.06
High	A0A024RD80	Heat shock protein 90kDa alpha (Cytosolic), class B member 1, isoform CRA_a OS=Homo sapiens OX=9606 GN=HSP90AB1 PE=3 SV=1	14	8	8	3	724	83.2	5.03
High	B2RDW1	Epididymis luminal protein 112 OS=Homo sapiens OX=9606 GN=HEL112 PE=2 SV=1	22	3	8	3	156	18	9.64
High	Q6ZS11	Ras and Rab interactor-like protein OS=Homo sapiens OX=9606 GN=RINL PE=2 SV=2	16	7	8	7	566	62.4	5.92
High	P07195	L-lactate dehydrogenase B chain OS=Homo sapiens OX=9606 GN=LDHB PE=1 SV=2	22	6	7	5	334	36.6	6.05
High	B7Z2B0	cDNA FLJ53470, highly similar to Calcium/calmodulin-dependent protein kinase type II delta chain (EC 2.7.11.17) OS=Homo sapiens OX=9606 PE=2 SV=1	15	6	7	6	533	60	7.27
High	V9HW31	ATP synthase subunit beta OS=Homo sapiens OX=9606 GN=HEL-S-271 PE=1 SV=1	17	7	7	7	529	56.5	5.4
High	A8K5Y2	cDNA FLJ77228, highly similar to Homo sapiens amphiphysin (Stiff-Man syndrome with breast cancer 128kDa autoantigen) (AMPH), transcript variant 1, mRNA OS=Homo sapiens OX=9606 PE=2 SV=1	12	7	7	6	695	76.2	4.64
High	P50990	T-complex protein 1 subunit theta OS=Homo sapiens OX=9606 GN=CCT8 PE=1 SV=4	14	6	7	6	548	59.6	5.6
High	P13639	Elongation factor 2 OS=Homo sapiens OX=9606 GN=EEF2 PE=1 SV=4	11	7	7	7	858	95.3	6.83
High	P52597	Heterogeneous nuclear ribonucleoprotein F OS=Homo sapiens OX=9606 GN=HNRNPF PE=1 SV=3	14	4	7	2	415	45.6	5.58
High	P11802	Cyclin-dependent kinase 4 OS=Homo sapiens OX=9606 GN=CDK4 PE=1 SV=2	22	5	7	4	303	33.7	7.01
High	B5BUB1	RuvB-like helicase (Fragment) OS=Homo sapiens OX=9606 GN=RUVBL1 PE=2 SV=1	17	6	7	6	456	50.2	6.42
High	Q93008	Probable ubiquitin carboxyl-terminal hydrolase FAF-X OS=Homo sapiens OX=9606 GN=USP9X PE=1 SV=3	3	7	7	7	2570	292.1	5.8
High	V9HWB8	Pyruvate kinase OS=Homo sapiens OX=9606 GN=HEL-S-30 PE=1 SV=1	17	6	6	6	531	57.9	7.84
High	Q8WV41	Sorting nexin-33 OS=Homo sapiens OX=9606 GN=SNX33 PE=1 SV=1	12	6	6	6	574	65.2	6.79
High	Q96RF0	Sorting nexin-18 OS=Homo sapiens OX=9606 GN=SNX18 PE=1 SV=2	13	6	6	6	628	68.9	5.68
High	V9HWC2	Epididymis secretory sperm binding protein Li 67p OS=Homo sapiens OX=9606 GN=HEL-S-67p PE=2 SV=1	34	4	6	4	189	19.9	6.79
High	P32119	Peroxiredoxin-2 OS=Homo sapiens OX=9606 GN=PRDX2 PE=1 SV=5	19	4	6	3	198	21.9	5.97
High	A0A024RD93	Phosphoribosylaminoimidazole carboxylase, phosphoribosylaminoimidazole succinocarboxamide synthetase, isoform CRA_c OS=Homo sapiens OX=9606 GN=PAICS PE=3 SV=1	18	6	6	6	425	47	7.23
High	A8K7B7	Protein phosphatase 2 (Formerly 2A), regulatory subunit A (PR 65), alpha isoform OS=Homo sapiens OX=9606 GN=PPP2R1A PE=1 SV=1	14	5	6	5	589	65.3	5.11
High	G8JLB6	Heterogeneous nuclear ribonucleoprotein H OS=Homo sapiens OX=9606 GN=HNRNPH1 PE=1 SV=1	15	5	6	3	472	51.2	6.8
High	Q99623	Prohibitin-2 OS=Homo sapiens OX=9606 GN=PHB2 PE=1 SV=2	27	6	6	6	299	33.3	9.83
High	A8K3C3	T-complex protein 1 subunit delta OS=Homo sapiens OX=9606 PE=2 SV=1	14	6	6	6	539	57.9	7.83
High	Q14204	Cytoplasmic dynein 1 heavy chain 1 OS=Homo sapiens OX=9606 GN=DYNC1H1 PE=1 SV=5	2	6	6	6	4646	532.1	6.4
High	Q6PUJ7	Epididymis luminal protein 215 OS=Homo sapiens OX=9606 GN=HEL-215 PE=2 SV=1	29	6	6	6	272	29.8	5.76
High	Q1HBJ4	Mitogen-activated protein kinase OS=Homo sapiens OX=9606 GN=MAPK1 PE=3 SV=1	14	5	5	4	360	41.4	6.98
High	Q15084	Protein disulfide-isomerase A6 OS=Homo sapiens OX=9606 GN=PDIA6 PE=1 SV=1	12	4	5	4	440	48.1	5.08
High	P35080	Profilin-2 OS=Homo sapiens OX=9606 GN=PFN2 PE=1 SV=3	26	4	5	1	140	15	6.99
High	D3DNI2	Profilin (Fragment) OS=Homo sapiens OX=9606 GN=PFN2 PE=3 SV=1	11	4	5	1	334	34.9	10.29
High	P0CG39	POTE ankyrin domain family member J OS=Homo sapiens OX=9606 GN=POTEJ PE=3 SV=1	5	3	5	1	1038	117.3	5.97
High	Q9HBB3	60S ribosomal protein L6 OS=Homo sapiens OX=9606 PE=2 SV=1	18	5	5	5	289	32.9	10.58
High	Q6NVC0	SLC25A5 protein (Fragment) OS=Homo sapiens OX=9606 GN=SLC25A5 PE=2 SV=1	16	5	5	2	323	35.3	9.82
High	B7Z2P6	cDNA FLJ55296, highly similar to Homo sapiens WD repeat domain 42A (WDR42A), mRNA OS=Homo sapiens OX=9606 PE=2 SV=1	9	5	5	5	751	84.7	5.12
High	Q59EI9	ADP,ATP carrier protein, liver isoform T2 variant (Fragment) OS=Homo sapiens OX=9606 PE=2 SV=1	13	4	5	1	323	35.4	9.85
High	A0A0A0MTN0	Cullin-2 OS=Homo sapiens OX=9606 GN=CUL2 PE=1 SV=1	8	5	5	5	758	88.4	6.93
High	Q8IXB1	DnaJ homolog subfamily C member 10 OS=Homo sapiens OX=9606 GN=DNAJC10 PE=1 SV=2	10	5	5	5	793	91	7.18
High	B2R6S4	Cytoplasmic protein OS=Homo sapiens OX=9606 PE=2 SV=1	15	5	5	5	377	42.9	6.47
High	A8K0T9	cDNA FLJ75422, highly similar to Homo sapiens capping protein (actin filament) muscle Z-line, alpha 1, mRNA OS=Homo sapiens OX=9606 PE=2 SV=1	22	4	5	4	286	32.9	5.69
High	A0A087WZT3	BolA-like protein 2 OS=Homo sapiens OX=9606 GN=BOLA2 PE=1 SV=2	29	3	5	3	152	16.9	8.19
High	P27348	14-3-3 protein theta OS=Homo sapiens OX=9606 GN=YWHAQ PE=1 SV=1	26	4	5	4	245	27.7	4.78
High	Q59H77	T-complex protein 1 subunit gamma (Fragment) OS=Homo sapiens OX=9606 PE=2 SV=1	12	5	5	5	577	63.5	6.43
High	P31689	DnaJ homolog subfamily A member 1 OS=Homo sapiens OX=9606 GN=DNAJA1 PE=1 SV=2	21	5	5	5	397	44.8	7.08
High	Q6XZF7	Dynamin-binding protein OS=Homo sapiens OX=9606 GN=DNMBP PE=1 SV=1	4	5	5	5	1577	177.2	5.39
High	P17812	CTP synthase 1 OS=Homo sapiens OX=9606 GN=CTPS1 PE=1 SV=2	10	5	5	5	591	66.6	6.46
High	A0A024RDL1	Chaperonin containing TCP1, subunit 6A (Zeta 1), isoform CRA_a OS=Homo sapiens OX=9606 GN=CCT6A PE=3 SV=1	10	4	5	4	531	58	6.68
High	O75792	Ribonuclease H2 subunit A OS=Homo sapiens OX=9606 GN=RNASEH2A PE=1 SV=2	20	4	5	4	299	33.4	5.25
High	A0A0F7KYT8	Fragile X mental retardation autosomal homolog variant p2K OS=Homo sapiens OX=9606 GN=FXR1 PE=2 SV=1	9	5	5	5	677	76.2	6.83
High	P09382	Galectin-1 OS=Homo sapiens OX=9606 GN=LGALS1 PE=1 SV=2	33	4	4	4	135	14.7	5.5
High	A0A140VJL3	Hypoxanthine phosphoribosyltransferase OS=Homo sapiens OX=9606 PE=2 SV=1	25	4	4	4	218	24.6	6.68
High	O60884	DnaJ homolog subfamily A member 2 OS=Homo sapiens OX=9606 GN=DNAJA2 PE=1 SV=1	12	4	4	4	412	45.7	6.48
High	H7BY58	Protein-L-isoaspartate O-methyltransferase OS=Homo sapiens OX=9606 GN=PCMT1 PE=1 SV=1	12	3	4	3	286	30.3	6.73
High	Q6FGM0	SH3-domain GRB2-like 1, isoform CRA_b OS=Homo sapiens OX=9606 GN=SH3GL1 PE=1 SV=1	11	4	4	4	368	41.5	5.43
High	O14654	Insulin receptor substrate 4 OS=Homo sapiens OX=9606 GN=IRS4 PE=1 SV=1	4	4	4	4	1257	133.7	8.44
High	P30041	Peroxiredoxin-6 OS=Homo sapiens OX=9606 GN=PRDX6 PE=1 SV=3	18	4	4	4	224	25	6.38
High	D6REE5	Receptor of-activated protein C kinase 1 (Fragment) OS=Homo sapiens OX=9606 GN=RACK1 PE=1 SV=1	13	4	4	4	321	34.9	6.83
High	P51149	Ras-related protein Rab-7a OS=Homo sapiens OX=9606 GN=RAB7A PE=1 SV=1	25	4	4	4	207	23.5	6.7
High	R9S3C3	p14ARF/p16INK4a fusion protein OS=Homo sapiens OX=9606 GN=p14ARF PE=2 SV=1	14	2	4	2	170	18.5	11.68
High	P02533	Keratin, type I cytoskeletal 14 OS=Homo sapiens OX=9606 GN=KRT14 PE=1 SV=4	7	4	4	2	472	51.5	5.16
High	P05387	60S acidic ribosomal protein P2 OS=Homo sapiens OX=9606 GN=RPLP2 PE=1 SV=1	41	3	4	3	115	11.7	4.54
High	Q5H9N4	Uncharacterized protein DKFZp686L20222 OS=Homo sapiens OX=9606 GN=DKFZp686L20222 PE=3 SV=1	15	4	4	2	303	34.8	8.95
High	P27708	CAD protein OS=Homo sapiens OX=9606 GN=CAD PE=1 SV=3	2	4	4	4	2225	242.8	6.46
High	P04843	Dolichyl-diphosphooligosaccharide--protein glycosyltransferase subunit 1 OS=Homo sapiens OX=9606 GN=RPN1 PE=1 SV=1	7	4	4	4	607	68.5	6.38
High	A3RJH1	ATP-dependent RNA helicase DDX1 OS=Homo sapiens OX=9606 GN=DDX1 PE=2 SV=1	6	4	4	4	740	82.4	7.23
High	P31040	Succinate dehydrogenase [ubiquinone] flavoprotein subunit, mitochondrial OS=Homo sapiens OX=9606 GN=SDHA PE=1 SV=2	7	4	4	4	664	72.6	7.39
High	G3V5T9	Cyclin-dependent kinase 2, isoform CRA_c OS=Homo sapiens OX=9606 GN=CDK2 PE=1 SV=1	11	4	4	2	346	39.2	8.62
High	B4DMN1	cDNA FLJ61136, highly similar to Ras-related protein Rab-11A OS=Homo sapiens OX=9606 PE=2 SV=1	16	4	4	4	261	28.8	8.38
High	A4D0V4	Capping protein (Actin filament) muscle Z-line, alpha 2, isoform CRA_b OS=Homo sapiens OX=9606 GN=CAPZA2 PE=2 SV=1	23	4	4	4	286	32.9	5.85
High	Q05639	Elongation factor 1-alpha 2 OS=Homo sapiens OX=9606 GN=EEF1A2 PE=1 SV=1	7	3	4	3	463	50.4	9.03
High	G9K388	YWHAE/FAM22A fusion protein (Fragment) OS=Homo sapiens OX=9606 GN=YWHAE/FAM22A fusion PE=2 SV=1	11	4	4	4	384	41.2	4.97
High	P17987	T-complex protein 1 subunit alpha OS=Homo sapiens OX=9606 GN=TCP1 PE=1 SV=1	11	4	4	4	556	60.3	6.11
High	Q9NTJ3	Structural maintenance of chromosomes protein 4 OS=Homo sapiens OX=9606 GN=SMC4 PE=1 SV=2	5	4	4	4	1288	147.1	6.79
High	A0A024R814	Ribosomal protein L7, isoform CRA_a OS=Homo sapiens OX=9606 GN=RPL7 PE=4 SV=1	19	4	4	4	259	30.4	10.71
High	A4D1Z4	KIAA0415 gene product OS=Homo sapiens OX=9606 GN=KIAA0415 PE=4 SV=1	2	3	4	3	1518	164.6	8.41
High	Q9NX46	Poly(ADP-ribose) glycohydrolase ARH3 OS=Homo sapiens OX=9606 GN=ADPRHL2 PE=1 SV=1	11	3	3	3	363	38.9	5.07
High	P55072	Transitional endoplasmic reticulum ATPase OS=Homo sapiens OX=9606 GN=VCP PE=1 SV=4	4	2	3	2	806	89.3	5.26
High	B7Z6S9	Glucosylceramidase OS=Homo sapiens OX=9606 PE=2 SV=1	4	2	3	2	621	68.7	7.94
High	Q9Y6Y0	Influenza virus NS1A-binding protein OS=Homo sapiens OX=9606 GN=IVNS1ABP PE=1 SV=3	7	3	3	3	642	71.7	5.53
High	P23526	Adenosylhomocysteinase OS=Homo sapiens OX=9606 GN=AHCY PE=1 SV=4	8	3	3	3	432	47.7	6.34
High	A0A090N7U0	Cullin 1, isoform CRA_b OS=Homo sapiens OX=9606 GN=CUL1 PE=3 SV=1	5	3	3	3	776	89.6	8
High	P62424	60S ribosomal protein L7a OS=Homo sapiens OX=9606 GN=RPL7A PE=1 SV=2	15	3	3	3	266	30	10.61
High	Q9Y4G6	Talin-2 OS=Homo sapiens OX=9606 GN=TLN2 PE=1 SV=4	1	3	3	3	2542	271.4	5.57
High	Q15056	Eukaryotic translation initiation factor 4H OS=Homo sapiens OX=9606 GN=EIF4H PE=1 SV=5	21	2	3	2	248	27.4	7.23
High	J3QQ67	60S ribosomal protein L18 (Fragment) OS=Homo sapiens OX=9606 GN=RPL18 PE=1 SV=1	19	3	3	3	190	21.8	11.72
High	B2RDD7	Protein arginine N-methyltransferase 5 OS=Homo sapiens OX=9606 PE=2 SV=1	5	3	3	3	637	72.7	6.29
High	E5KNY5	Leucine-rich PPR-motif containing OS=Homo sapiens OX=9606 GN=LRPPRC PE=4 SV=1	2	3	3	3	1394	157.8	6.13
High	P61026	Ras-related protein Rab-10 OS=Homo sapiens OX=9606 GN=RAB10 PE=1 SV=1	17	3	3	2	200	22.5	8.38
High	A0A024RBF6	HCG26523, isoform CRA_a OS=Homo sapiens OX=9606 GN=hCG_26523 PE=4 SV=1	18	3	3	3	145	17.3	10.2
High	A0A140VJT0	Serine/threonine-protein phosphatase 2A 55 kDa regulatory subunit B OS=Homo sapiens OX=9606 PE=2 SV=1	10	3	3	3	447	51.7	6.2
High	Q53HV2	Chaperonin containing TCP1, subunit 7 (Eta) variant (Fragment) OS=Homo sapiens OX=9606 PE=2 SV=1	8	3	3	3	543	59.3	7.65
High	Q15365	Poly(rC)-binding protein 1 OS=Homo sapiens OX=9606 GN=PCBP1 PE=1 SV=2	12	3	3	3	356	37.5	7.09
High	H3BS72	Very-long-chain (3R)-3-hydroxyacyl-CoA dehydratase OS=Homo sapiens OX=9606 GN=HACD3 PE=1 SV=1	7	3	3	3	400	47.1	8.85
High	Q8WVX7	Ribosomal protein S19 (Fragment) OS=Homo sapiens OX=9606 PE=2 SV=1	16	3	3	3	157	17.3	10.52
High	Q14847	LIM and SH3 domain protein 1 OS=Homo sapiens OX=9606 GN=LASP1 PE=1 SV=2	12	3	3	3	261	29.7	7.05
High	Q14257	Reticulocalbin-2 OS=Homo sapiens OX=9606 GN=RCN2 PE=1 SV=1	16	3	3	3	317	36.9	4.4
High	P05023	Sodium/potassium-transporting ATPase subunit alpha-1 OS=Homo sapiens OX=9606 GN=ATP1A1 PE=1 SV=1	5	3	3	3	1023	112.8	5.49
High	P27824	Calnexin OS=Homo sapiens OX=9606 GN=CANX PE=1 SV=2	5	3	3	3	592	67.5	4.6
High	B2RBR9	cDNA, FLJ95650, highly similar to Homo sapiens karyopherin (importin) beta 1 (KPNB1), mRNA OS=Homo sapiens OX=9606 PE=2 SV=1	5	3	3	3	876	97.1	4.78
High	P61962	DDB1- and CUL4-associated factor 7 OS=Homo sapiens OX=9606 GN=DCAF7 PE=1 SV=1	8	2	3	2	342	38.9	5.52
High	A0A024R1Z6	Vesicle amine transport protein 1 homolog (T californica), isoform CRA_a OS=Homo sapiens OX=9606 GN=VAT1 PE=4 SV=1	10	3	3	3	393	41.9	6.29
High	Q96F07	Cytoplasmic FMR1-interacting protein 2 OS=Homo sapiens OX=9606 GN=CYFIP2 PE=1 SV=2	3	3	3	1	1278	148.3	7.31
High	B3KM36	cDNA FLJ10153 fis, clone HEMBA1003417, highly similar to BAG family molecular chaperone regulator 2 OS=Homo sapiens OX=9606 PE=2 SV=1	16	3	3	3	211	23.7	6.7
High	Q15370	Elongin-B OS=Homo sapiens OX=9606 GN=ELOB PE=1 SV=1	36	3	3	3	118	13.1	4.88
High	D3DQR0	Protein kinase C and casein kinase substrate in neurons 3, isoform CRA_b OS=Homo sapiens OX=9606 GN=PACSIN3 PE=4 SV=1	7	2	3	2	425	48.5	6.28
High	B3KWV6	Cytoplasmic FMR1-interacting protein OS=Homo sapiens OX=9606 PE=2 SV=1	3	3	3	1	1255	145.4	7.61
High	Q59G24	Activated RNA polymerase II transcription cofactor 4 variant (Fragment) OS=Homo sapiens OX=9606 PE=2 SV=1	14	2	3	2	134	15.1	9.38
High	J3KPS3	Fructose-bisphosphate aldolase OS=Homo sapiens OX=9606 GN=ALDOA PE=1 SV=1	14	3	3	3	368	39.8	8.09
High	P07814	Bifunctional glutamate/proline--tRNA ligase OS=Homo sapiens OX=9606 GN=EPRS PE=1 SV=5	1	2	2	2	1512	170.5	7.33
High	P26373	60S ribosomal protein L13 OS=Homo sapiens OX=9606 GN=RPL13 PE=1 SV=4	9	2	2	2	211	24.2	11.65
High	Q14008	Cytoskeleton-associated protein 5 OS=Homo sapiens OX=9606 GN=CKAP5 PE=1 SV=3	1	2	2	2	2032	225.4	7.8
High	A0A0D9SF53	ATP-dependent RNA helicase DDX3X OS=Homo sapiens OX=9606 GN=DDX3X PE=1 SV=1	3	2	2	2	733	81.4	8.07
High	A0A0S2Z3L2	ATPase Ca++ transporting cardiac muscle slow twitch 2 isoform 1 (Fragment) OS=Homo sapiens OX=9606 GN=ATP2A2 PE=2 SV=1	3	2	2	2	1042	114.7	5.34
High	P25705	ATP synthase subunit alpha, mitochondrial OS=Homo sapiens OX=9606 GN=ATP5F1A PE=1 SV=1	5	2	2	2	553	59.7	9.13
High	P23396	40S ribosomal protein S3 OS=Homo sapiens OX=9606 GN=RPS3 PE=1 SV=2	9	2	2	2	243	26.7	9.66
High	Q7Z3D7	Uncharacterized protein DKFZp686E2459 OS=Homo sapiens OX=9606 GN=DKFZp686E2459 PE=2 SV=1	2	2	2	2	995	110.3	6.21
High	B3KNB4	cDNA FLJ14168 fis, clone NT2RP2001440, highly similar to 14-3-3 protein gamma OS=Homo sapiens OX=9606 PE=2 SV=1	12	2	2	2	247	28.2	4.89
High	E9KL48	Epididymis tissue sperm binding protein Li 18mP OS=Homo sapiens OX=9606 GN=GLUD1 PE=2 SV=1	5	2	2	2	558	61.4	7.8
High	P42575	Caspase-2 OS=Homo sapiens OX=9606 GN=CASP2 PE=1 SV=2	6	2	2	2	452	50.7	6.81
High	A8K8U1	cDNA FLJ77762, highly similar to Homo sapiens cullin-associated and neddylation-dissociated 1 (CAND1), mRNA OS=Homo sapiens OX=9606 PE=2 SV=1	3	2	2	2	1230	136.2	5.83
High	O95831	Apoptosis-inducing factor 1, mitochondrial OS=Homo sapiens OX=9606 GN=AIFM1 PE=1 SV=1	4	2	2	2	613	66.9	8.95
High	Q13435	Splicing factor 3B subunit 2 OS=Homo sapiens OX=9606 GN=SF3B2 PE=1 SV=2	2	2	2	2	895	100.2	5.67
High	Q5JR94	40S ribosomal protein S8 OS=Homo sapiens OX=9606 GN=RPS8 PE=2 SV=1	13	2	2	2	208	24.2	10.32
High	A8K651	cDNA FLJ75700, highly similar to Homo sapiens complement component 1, q subcomponent binding protein (C1QBP), nuclear gene encoding mitochondrial protein, mRNA OS=Homo sapiens OX=9606 PE=2 SV=1	13	2	2	2	282	31.4	4.84
High	P27361	Mitogen-activated protein kinase 3 OS=Homo sapiens OX=9606 GN=MAPK3 PE=1 SV=4	4	2	2	1	379	43.1	6.74
High	Q12904	Aminoacyl tRNA synthase complex-interacting multifunctional protein 1 OS=Homo sapiens OX=9606 GN=AIMP1 PE=1 SV=2	6	2	2	2	312	34.3	8.43
High	O94826	Mitochondrial import receptor subunit TOM70 OS=Homo sapiens OX=9606 GN=TOMM70 PE=1 SV=1	3	1	2	1	608	67.4	7.12
High	Q4LE43	Phosphoinositide phospholipase C (Fragment) OS=Homo sapiens OX=9606 GN=PLCG1 variant protein PE=2 SV=1	2	2	2	2	1412	161.2	7.18
High	A0A024R1U4	RAB5C, member RAS oncogene family, isoform CRA_a OS=Homo sapiens OX=9606 GN=RAB5C PE=4 SV=1	11	2	2	2	216	23.5	8.41
High	Q59FI9	Ribosomal protein L12 variant (Fragment) OS=Homo sapiens OX=9606 PE=2 SV=1	13	2	2	2	197	21.5	10.1
High	A0A024RBB7	Nucleosome assembly protein 1-like 1, isoform CRA_a OS=Homo sapiens OX=9606 GN=NAP1L1 PE=3 SV=1	7	2	2	2	391	45.3	4.46
High	Q6IB11	PGRMC1 protein OS=Homo sapiens OX=9606 GN=PGRMC1 PE=2 SV=1	9	2	2	2	195	21.7	4.7
High	Q5VVH5	Interleukin-1 receptor-associated kinase 1-binding protein 1 OS=Homo sapiens OX=9606 GN=IRAK1BP1 PE=1 SV=1	9	2	2	2	260	29.1	8.9
High	Q5EC54	Heterogeneous nuclear ribonucleoprotein K transcript variant OS=Homo sapiens OX=9606 GN=HNRPK PE=2 SV=1	6	2	2	2	464	51	5.33
High	A8K4Z4	60S acidic ribosomal protein P0 OS=Homo sapiens OX=9606 PE=2 SV=1	7	2	2	2	317	34.2	5.97
High	B4DR61	cDNA FLJ59739, highly similar to Protein transport protein Sec61 subunit alpha isoform 1 OS=Homo sapiens OX=9606 GN=SEC61A1 PE=1 SV=1	4	2	2	2	482	52.9	8.24
High	A0A024RDE8	PDZ and LIM domain 5, isoform CRA_c OS=Homo sapiens OX=9606 GN=PDLIM5 PE=4 SV=1	3	2	2	2	596	63.9	8.21
High	D6RFN0	COP9 signalosome complex subunit 4 OS=Homo sapiens OX=9606 GN=COPS4 PE=1 SV=1	6	2	2	2	438	49.7	5.81
High	Q549M8	CLE7 OS=Homo sapiens OX=9606 GN=C14orf166 PE=2 SV=1	12	2	2	2	244	28.1	6.65
High	Q9P2S5	WD repeat-containing protein WRAP73 OS=Homo sapiens OX=9606 GN=WRAP73 PE=1 SV=1	7	2	2	2	460	51.6	6.81
High	A0A024R0M6	Translocase of inner mitochondrial membrane 50 homolog (Yeast), isoform CRA_b OS=Homo sapiens OX=9606 GN=TIMM50 PE=4 SV=1	6	2	2	2	456	50.4	9.42
High	Q32P28	Prolyl 3-hydroxylase 1 OS=Homo sapiens OX=9606 GN=P3H1 PE=1 SV=2	3	2	2	2	736	83.3	5.14
High	O75947	ATP synthase subunit d, mitochondrial OS=Homo sapiens OX=9606 GN=ATP5H PE=1 SV=3	12	2	2	2	161	18.5	5.3
High	Q53GE7	Tetratricopeptide repeat domain 1 variant (Fragment) OS=Homo sapiens OX=9606 PE=2 SV=1	10	2	2	2	292	33.6	4.88
High	A0A0S2Z3G9	Actinin alpha 4 isoform 1 (Fragment) OS=Homo sapiens OX=9606 GN=ACTN4 PE=2 SV=1	2	2	2	2	911	104.8	5.44
High	Q9Y3F4	Serine-threonine kinase receptor-associated protein OS=Homo sapiens OX=9606 GN=STRAP PE=1 SV=1	7	2	2	2	350	38.4	5.12
High	P15924	Desmoplakin OS=Homo sapiens OX=9606 GN=DSP PE=1 SV=3	1	2	2	2	2871	331.6	6.81
High	Q99615	DnaJ homolog subfamily C member 7 OS=Homo sapiens OX=9606 GN=DNAJC7 PE=1 SV=2	5	2	2	2	494	56.4	6.96
High	A0A024R4M0	40S ribosomal protein S9 OS=Homo sapiens OX=9606 GN=RPS9 PE=1 SV=1	8	2	2	2	194	22.6	10.65
High	P00338	L-lactate dehydrogenase A chain OS=Homo sapiens OX=9606 GN=LDHA PE=1 SV=2	7	2	2	1	332	36.7	8.27
High	Q14165	Malectin OS=Homo sapiens OX=9606 GN=MLEC PE=1 SV=1	10	2	2	2	292	32.2	5.41
High	O95202	Mitochondrial proton/calcium exchanger protein OS=Homo sapiens OX=9606 GN=LETM1 PE=1 SV=1	4	2	2	2	739	83.3	6.7
High	Q59GY2	Ribosomal protein L4 variant (Fragment) OS=Homo sapiens OX=9606 PE=2 SV=1	7	2	2	2	441	49	11.02
High	P53621	Coatomer subunit alpha OS=Homo sapiens OX=9606 GN=COPA PE=1 SV=2	3	2	2	2	1224	138.3	7.66
High	P15880	40S ribosomal protein S2 OS=Homo sapiens OX=9606 GN=RPS2 PE=1 SV=2	8	2	2	2	293	31.3	10.24
High	Q15366	Poly(rC)-binding protein 2 OS=Homo sapiens OX=9606 GN=PCBP2 PE=1 SV=1	7	2	2	2	365	38.6	6.79
High	B7Z4C8	cDNA FLJ57527, highly similar to 60S ribosomal protein L31 OS=Homo sapiens OX=9606 GN=RPL31 PE=1 SV=1	13	2	2	2	130	15.1	10.37
High	A0A024R0E2	Cold shock domain containing E1, RNA-binding, isoform CRA_a OS=Homo sapiens OX=9606 GN=CSDE1 PE=4 SV=1	3	2	2	2	798	88.8	6.25
High	O43414	ERI1 exoribonuclease 3 OS=Homo sapiens OX=9606 GN=ERI3 PE=1 SV=2	8	2	2	2	337	37.2	8.07
High	P21912	Succinate dehydrogenase [ubiquinone] iron-sulfur subunit, mitochondrial OS=Homo sapiens OX=9606 GN=SDHB PE=1 SV=3	9	2	2	2	280	31.6	8.76
High	O75533	Splicing factor 3B subunit 1 OS=Homo sapiens OX=9606 GN=SF3B1 PE=1 SV=3	2	2	2	2	1304	145.7	7.09
High	Q9NQH7	Xaa-Pro aminopeptidase 3 OS=Homo sapiens OX=9606 GN=XPNPEP3 PE=1 SV=1	3	2	2	1	507	57	6.83
High	Q5U0I6	H.sapiens ras-related Hrab1A protein OS=Homo sapiens OX=9606 GN=RAB1A PE=2 SV=1	13	2	2	1	205	22.7	6.21
High	Q86X55	Histone-arginine methyltransferase CARM1 OS=Homo sapiens OX=9606 GN=CARM1 PE=1 SV=3	3	2	2	2	608	65.8	6.73
High	B2R6F9	Non-specific serine/threonine protein kinase OS=Homo sapiens OX=9606 PE=2 SV=1	5	2	2	2	465	54.2	7.15
High	Q00325	Phosphate carrier protein, mitochondrial OS=Homo sapiens OX=9606 GN=SLC25A3 PE=1 SV=2	6	2	2	2	362	40.1	9.38
High	P51784	Ubiquitin carboxyl-terminal hydrolase 11 OS=Homo sapiens OX=9606 GN=USP11 PE=1 SV=3	3	2	2	2	963	109.7	5.45
High	P13647	Keratin, type II cytoskeletal 5 OS=Homo sapiens OX=9606 GN=KRT5 PE=1 SV=3	3	2	2	1	590	62.3	7.74
High	V5YQL4	Adenosylhomocysteinase OS=Homo sapiens OX=9606 GN=FGFR2-AHCYL1 PE=2 SV=1	1	2	2	1	1169	130.8	6.77
High	A8K3B6	Tyrosine-protein kinase OS=Homo sapiens OX=9606 PE=2 SV=1	2	1	1	1	450	50.7	7.06
High	P52701	DNA mismatch repair protein Msh6 OS=Homo sapiens OX=9606 GN=MSH6 PE=1 SV=2	1	1	1	1	1360	152.7	6.9
High	A0A024R4A0	Nucleolin, isoform CRA_b OS=Homo sapiens OX=9606 GN=NCL PE=4 SV=1	1	1	1	1	710	76.6	4.7
High	P35606	Coatomer subunit beta' OS=Homo sapiens OX=9606 GN=COPB2 PE=1 SV=2	2	1	1	1	906	102.4	5.27
High	P81605	Dermcidin OS=Homo sapiens OX=9606 GN=DCD PE=1 SV=2	10	1	1	1	110	11.3	6.54
High	A0A024R866	Ribosomal protein L35, isoform CRA_a OS=Homo sapiens OX=9606 GN=RPL35 PE=3 SV=1	6	1	1	1	169	17.8	10.21
High	F8W727	60S ribosomal protein L32 OS=Homo sapiens OX=9606 GN=RPL32 PE=1 SV=1	8	1	1	1	153	18	10.59
High	D3DSR7	Bridging integrator 3, isoform CRA_b OS=Homo sapiens OX=9606 GN=BIN3 PE=4 SV=1	2	1	1	1	335	38.2	8.54
High	Q6PID8	Kelch domain-containing protein 10 OS=Homo sapiens OX=9606 GN=KLHDC10 PE=1 SV=1	2	1	1	1	442	49.1	9.38
High	A8K4W2	cDNA FLJ78635, highly similar to Homo sapiens ATP synthase, H+ transporting, mitochondrial F0 complex, subunit b, isoform 1 (ATP5F1), transcript variant 1, mRNA OS=Homo sapiens OX=9606 PE=2 SV=1	4	1	1	1	256	28.9	9.36
High	Q53EZ4	Centrosomal protein of 55 kDa OS=Homo sapiens OX=9606 GN=CEP55 PE=1 SV=3	2	1	1	1	464	54.1	7.01
High	Q6ZP66	cDNA FLJ26446 fis, clone KDN02743 OS=Homo sapiens OX=9606 PE=2 SV=1	17	1	1	1	162	16.4	11.59
High	P30049	ATP synthase subunit delta, mitochondrial OS=Homo sapiens OX=9606 GN=ATP5F1D PE=1 SV=2	5	1	1	1	168	17.5	5.49
High	Q59GX9	Ribosomal protein L5 variant (Fragment) OS=Homo sapiens OX=9606 PE=2 SV=1	3	1	1	1	303	35.2	9.85
High	A0A024RBH2	Cytoskeleton-associated protein 4, isoform CRA_c OS=Homo sapiens OX=9606 GN=CKAP4 PE=4 SV=1	2	1	1	1	602	66	5.92
High	A0A1U9X8P6	TRIM26 OS=Homo sapiens OX=9606 PE=4 SV=1	3	1	1	1	539	62.1	5.03
High	Q5VZU9	Tripeptidyl-peptidase 2 OS=Homo sapiens OX=9606 GN=TPP2 PE=1 SV=1	1	1	1	1	1262	139.7	6.52
High	Q8NHP8	Putative phospholipase B-like 2 OS=Homo sapiens OX=9606 GN=PLBD2 PE=1 SV=2	1	1	1	1	589	65.4	6.8
High	P62857	40S ribosomal protein S28 OS=Homo sapiens OX=9606 GN=RPS28 PE=1 SV=1	17	1	1	1	69	7.8	10.7
High	Q59ES3	Amino acid transporter (Fragment) OS=Homo sapiens OX=9606 PE=2 SV=1	2	1	1	1	548	57.4	5.38
High	A0A0C4DG17	40S ribosomal protein SA OS=Homo sapiens OX=9606 GN=RPSA PE=1 SV=1	5	1	1	1	300	33.3	4.87
High	P46776	60S ribosomal protein L27a OS=Homo sapiens OX=9606 GN=RPL27A PE=1 SV=2	7	1	1	1	148	16.6	11
High	A0A024R6H1	Serine palmitoyltransferase, long chain base subunit 2, isoform CRA_a OS=Homo sapiens OX=9606 GN=SPTLC2 PE=3 SV=1	2	1	1	1	562	62.9	7.78
High	P06748	Nucleophosmin OS=Homo sapiens OX=9606 GN=NPM1 PE=1 SV=2	4	1	1	1	294	32.6	4.78
High	O75643	U5 small nuclear ribonucleoprotein 200 kDa helicase OS=Homo sapiens OX=9606 GN=SNRNP200 PE=1 SV=2	1	1	1	1	2136	244.4	6.06
High	Q01167	Forkhead box protein K2 OS=Homo sapiens OX=9606 GN=FOXK2 PE=1 SV=3	2	1	1	1	660	69	9.54
High	A0A0G2JM12	Casein kinase II subunit beta OS=Homo sapiens OX=9606 GN=CSNK2B PE=1 SV=1	4	1	1	1	304	34.7	4.59
High	A0A1U9X7U3	HSD17B8 OS=Homo sapiens OX=9606 PE=4 SV=1	6	1	1	1	261	27	6.54
High	V9HWH9	Protein S100 OS=Homo sapiens OX=9606 GN=HEL-S-43 PE=2 SV=1	10	1	1	1	105	11.7	7.12
High	Q9BVG4	Protein PBDC1 OS=Homo sapiens OX=9606 GN=PBDC1 PE=1 SV=1	4	1	1	1	233	26	4.79
High	A8K2M0	Proteasome (Prosome, macropain) 26S subunit, ATPase, 4, isoform CRA_b OS=Homo sapiens OX=9606 GN=PSMC4 PE=2 SV=1	8	1	1	1	418	47.3	5.21
High	B2RCM2	cDNA, FLJ96156, highly similar to Homo sapiens leucyl-tRNA synthetase (LARS), mRNA OS=Homo sapiens OX=9606 PE=2 SV=1	2	1	1	1	1176	134.4	7.2
High	Q9HAV7	GrpE protein homolog 1, mitochondrial OS=Homo sapiens OX=9606 GN=GRPEL1 PE=1 SV=2	5	1	1	1	217	24.3	8.12
High	Q15654	Thyroid receptor-interacting protein 6 OS=Homo sapiens OX=9606 GN=TRIP6 PE=1 SV=3	2	1	1	1	476	50.3	7.37
High	P13797	Plastin-3 OS=Homo sapiens OX=9606 GN=PLS3 PE=1 SV=4	2	1	1	1	630	70.8	5.6
High	A0A024R7V6	RAB2, member RAS oncogene family, isoform CRA_a OS=Homo sapiens OX=9606 GN=RAB2 PE=4 SV=1	7	1	1	1	212	23.5	6.54
High	Q9BX66	Sorbin and SH3 domain-containing protein 1 OS=Homo sapiens OX=9606 GN=SORBS1 PE=1 SV=3	1	1	1	1	1292	142.4	6.84
High	P00387	NADH-cytochrome b5 reductase 3 OS=Homo sapiens OX=9606 GN=CYB5R3 PE=1 SV=3	4	1	1	1	301	34.2	7.59
High	Q9Y5A9	YTH domain-containing family protein 2 OS=Homo sapiens OX=9606 GN=YTHDF2 PE=1 SV=2	2	1	1	1	579	62.3	8.79
High	P25398	40S ribosomal protein S12 OS=Homo sapiens OX=9606 GN=RPS12 PE=1 SV=3	7	1	1	1	132	14.5	7.21
High	P10599	Thioredoxin OS=Homo sapiens OX=9606 GN=TXN PE=1 SV=3	12	1	1	1	105	11.7	4.92
High	Q8N1G4	Leucine-rich repeat-containing protein 47 OS=Homo sapiens OX=9606 GN=LRRC47 PE=1 SV=1	2	1	1	1	583	63.4	8.28
High	A8K070	COP9 signalosome complex subunit 1 OS=Homo sapiens OX=9606 GN=GPS1 PE=1 SV=1	2	1	1	1	526	58.9	6.32
High	B4E1U9	cDNA FLJ54776, highly similar to Cell division control protein 42 homolog OS=Homo sapiens OX=9606 PE=2 SV=1	7	1	1	1	236	26.5	7.59
High	A0A024R254	Melanoma antigen family D, 1, isoform CRA_a OS=Homo sapiens OX=9606 GN=MAGED1 PE=4 SV=1	2	1	1	1	778	86.1	5.83
Medium	C9IZQ1	Translocon-associated protein subunit alpha OS=Homo sapiens OX=9606 GN=SSR1 PE=1 SV=1	4	1	1	1	298	33.9	4.69
High	O43242	26S proteasome non-ATPase regulatory subunit 3 OS=Homo sapiens OX=9606 GN=PSMD3 PE=1 SV=2	2	1	1	1	534	60.9	8.44
High	Q9H8M2	Bromodomain-containing protein 9 OS=Homo sapiens OX=9606 GN=BRD9 PE=1 SV=2	3	1	1	1	597	67	6.19
High	Q5TCZ1	SH3 and PX domain-containing protein 2A OS=Homo sapiens OX=9606 GN=SH3PXD2A PE=1 SV=1	1	1	1	1	1133	125.2	8.9
High	A0A024R6M6	BCL2-associated athanogene 5, isoform CRA_a OS=Homo sapiens OX=9606 GN=BAG5 PE=2 SV=1	3	1	1	1	447	51.2	6.05
High	Q9Y5M8	Signal recognition particle receptor subunit beta OS=Homo sapiens OX=9606 GN=SRPRB PE=1 SV=3	4	1	1	1	271	29.7	9.04
High	P51648	Fatty aldehyde dehydrogenase OS=Homo sapiens OX=9606 GN=ALDH3A2 PE=1 SV=1	2	1	1	1	485	54.8	7.88
High	A0A087X0X3	Heterogeneous nuclear ribonucleoprotein M OS=Homo sapiens OX=9606 GN=HNRNPM PE=1 SV=1	2	1	1	1	730	77.5	8.78
High	Q16629	Serine/arginine-rich splicing factor 7 OS=Homo sapiens OX=9606 GN=SRSF7 PE=1 SV=1	5	1	1	1	238	27.4	11.82
High	Q6IQ30	Polyadenylate-binding protein OS=Homo sapiens OX=9606 GN=PABPC4 PE=2 SV=1	3	1	1	1	660	72.3	9.35
High	O43175	D-3-phosphoglycerate dehydrogenase OS=Homo sapiens OX=9606 GN=PHGDH PE=1 SV=4	2	1	1	1	533	56.6	6.71
High	Q9Y3U8	60S ribosomal protein L36 OS=Homo sapiens OX=9606 GN=RPL36 PE=1 SV=3	10	1	1	1	105	12.2	11.59
Medium	P50402	Emerin OS=Homo sapiens OX=9606 GN=EMD PE=1 SV=1	7	1	1	1	254	29	5.5
High	A0A0J9YX62	DnaJ homolog subfamily B member 6 OS=Homo sapiens OX=9606 GN=DNAJB6 PE=1 SV=1	4	1	1	1	334	36.6	7.18
High	A8K984	Structural maintenance of chromosomes protein OS=Homo sapiens OX=9606 PE=2 SV=1	1	1	1	1	1197	135.5	8.43
High	B3KTN5	cDNA FLJ38538 fis, clone HCHON2001407, highly similar to LanC-like protein 2 OS=Homo sapiens OX=9606 PE=2 SV=1	2	1	1	1	450	50.8	7.59
High	A0A0S2Z5B2	Chromobox homolog 4 (Pc class homolog, Drosophila), isoform CRA_a (Fragment) OS=Homo sapiens OX=9606 GN=CBX4 PE=2 SV=1	2	1	1	1	560	61.3	9.36
High	A0A024R608	Ribosomal protein, large, P1, isoform CRA_a OS=Homo sapiens OX=9606 GN=RPLP1 PE=3 SV=1	14	1	1	1	114	11.5	4.32
High	K7ELC7	60S ribosomal protein L27 (Fragment) OS=Homo sapiens OX=9606 GN=RPL27 PE=1 SV=1	6	1	1	1	144	16.5	10.58
High	Q6IPR3	tRNA wybutosine-synthesizing protein 3 homolog OS=Homo sapiens OX=9606 GN=TYW3 PE=2 SV=2	5	1	1	1	259	29.8	7.68
High	Q96AG4	Leucine-rich repeat-containing protein 59 OS=Homo sapiens OX=9606 GN=LRRC59 PE=1 SV=1	3	1	1	1	307	34.9	9.57
High	Q9Y266	Nuclear migration protein nudC OS=Homo sapiens OX=9606 GN=NUDC PE=1 SV=1	3	1	1	1	331	38.2	5.38
High	D6REX3	Protein transport protein Sec31A OS=Homo sapiens OX=9606 GN=SEC31A PE=1 SV=1	1	1	1	1	1251	136.1	6.98
High	A0A024R1K7	Tyrosine 3-monooxygenase/tryptophan 5-monooxygenase activation protein, eta polypeptide, isoform CRA_b OS=Homo sapiens OX=9606 GN=YWHAH PE=3 SV=1	6	1	1	1	246	28.2	4.84
High	P42773	Cyclin-dependent kinase 4 inhibitor C OS=Homo sapiens OX=9606 GN=CDKN2C PE=1 SV=1	14	1	1	1	168	18.1	6.52
High	Q15149	Plectin OS=Homo sapiens OX=9606 GN=PLEC PE=1 SV=3	0	1	1	1	4684	531.5	5.96
High	P20700	Lamin-B1 OS=Homo sapiens OX=9606 GN=LMNB1 PE=1 SV=2	2	1	1	1	586	66.4	5.16
High	B7ZLW0	LPP protein OS=Homo sapiens OX=9606 GN=LPP PE=2 SV=1	4	1	1	1	612	65.7	7.37
High	E9PL57	NEDD8-MDP1 readthrough (Fragment) OS=Homo sapiens OX=9606 GN=NEDD8-MDP1 PE=4 SV=1	6	1	1	1	170	19.5	7.43
High	A0A2P9ACQ7	Uncharacterized protein OS=Homo sapiens OX=9606 GN=BQ8482_110845 PE=4 SV=1	10	1	1	1	136	15.2	4.97
High	M0R0R2	40S ribosomal protein S5 OS=Homo sapiens OX=9606 GN=RPS5 PE=1 SV=1	7	1	1	1	225	25.3	9.76
High	D0PNI1	Epididymis luminal protein 4 OS=Homo sapiens OX=9606 GN=YWHAZ PE=2 SV=1	7	1	1	1	245	27.7	4.79
High	A0A2R8YDT1	Glutamine synthetase OS=Homo sapiens OX=9606 GN=GLUL PE=4 SV=1	3	1	1	1	507	57.1	8.37
High	P26641	Elongation factor 1-gamma OS=Homo sapiens OX=9606 GN=EEF1G PE=1 SV=3	3	1	1	1	437	50.1	6.67
High	Q9UBS4	DnaJ homolog subfamily B member 11 OS=Homo sapiens OX=9606 GN=DNAJB11 PE=1 SV=1	3	1	1	1	358	40.5	6.18
High	Q92621	Nuclear pore complex protein Nup205 OS=Homo sapiens OX=9606 GN=NUP205 PE=1 SV=3	1	1	1	1	2012	227.8	6.19
High	G3V2S9	SRA stem-loop-interacting RNA-binding protein, mitochondrial OS=Homo sapiens OX=9606 GN=SLIRP PE=1 SV=1	9	1	1	1	124	13.9	11.09
High	Q9Y5I1	Protocadherin alpha-11 OS=Homo sapiens OX=9606 GN=PCDHA11 PE=2 SV=1	1	1	1	1	949	103.2	5.36
High	J3KQN4	60S ribosomal protein L36a OS=Homo sapiens OX=9606 GN=RPL36A PE=1 SV=1	6	1	1	1	142	16.4	10.43
High	P15531	Nucleoside diphosphate kinase A OS=Homo sapiens OX=9606 GN=NME1 PE=1 SV=1	9	1	1	1	152	17.1	6.19
High	B2RDN9	cDNA, FLJ96699, highly similar to Homo sapiens thyroid autoantigen 70kDa (Ku antigen) (G22P1), mRNA OS=Homo sapiens OX=9606 PE=2 SV=1	3	1	1	1	609	69.7	6.7
High	P20248	Cyclin-A2 OS=Homo sapiens OX=9606 GN=CCNA2 PE=1 SV=2	3	1	1	1	432	48.5	6.54
High	A0A024R0H7	Testis tissue sperm-binding protein Li 44a OS=Homo sapiens OX=9606 GN=WDR77 PE=2 SV=1	4	1	1	1	342	36.7	5.17
High	Q53EY4	RAB31, member RAS oncogene family variant (Fragment) OS=Homo sapiens OX=9606 PE=2 SV=1	6	1	1	1	195	21.7	7.06
High	O95292	Vesicle-associated membrane protein-associated protein B/C OS=Homo sapiens OX=9606 GN=VAPB PE=1 SV=3	5	1	1	1	243	27.2	7.3
High	B7Z6Z4	cDNA FLJ56329, highly similar to Myosin light polypeptide 6 OS=Homo sapiens OX=9606 GN=MYL6 PE=1 SV=1	5	1	1	1	238	26.7	5.08
High	O43684	Mitotic checkpoint protein BUB3 OS=Homo sapiens OX=9606 GN=BUB3 PE=1 SV=1	3	1	1	1	328	37.1	6.84
High	A0A024RBX6	Pirin (Iron-binding nuclear protein), isoform CRA_a OS=Homo sapiens OX=9606 GN=PIR PE=3 SV=1	4	1	1	1	290	32.1	6.92
High	S4R347	Formin-binding protein 1-like OS=Homo sapiens OX=9606 GN=FNBP1L PE=1 SV=1	3	1	1	1	609	70.5	6.64
High	Q8IZP0	Abl interactor 1 OS=Homo sapiens OX=9606 GN=ABI1 PE=1 SV=4	3	1	1	1	508	55	7.06
High	B4DJQ5	cDNA FLJ59211, highly similar to Glucosidase 2 subunit beta OS=Homo sapiens OX=9606 PE=2 SV=1	2	1	1	1	535	60.1	4.42
High	A0A0S2Z471	Creatine kinase brain isoform 2 (Fragment) OS=Homo sapiens OX=9606 GN=CKB PE=2 SV=1	2	1	1	1	405	44.9	6.11
High	P29353	SHC-transforming protein 1 OS=Homo sapiens OX=9606 GN=SHC1 PE=1 SV=4	2	1	1	1	583	62.8	6.44
High	A0A140VJS0	Serine/threonine-protein phosphatase OS=Homo sapiens OX=9606 PE=2 SV=1	8	1	1	1	309	35.6	5.43
High	P31946	14-3-3 protein beta/alpha OS=Homo sapiens OX=9606 GN=YWHAB PE=1 SV=3	8	1	1	1	246	28.1	4.83
Medium	Q02880	DNA topoisomerase 2-beta OS=Homo sapiens OX=9606 GN=TOP2B PE=1 SV=3	0	1	1	1	1626	183.2	8
High	O43719	HIV Tat-specific factor 1 OS=Homo sapiens OX=9606 GN=HTATSF1 PE=1 SV=1	1	1	1	1	755	85.8	4.4
High	P51571	Translocon-associated protein subunit delta OS=Homo sapiens OX=9606 GN=SSR4 PE=1 SV=1	11	1	1	1	173	19	6.15
High	Q5U5J2	CSNK2A1 protein OS=Homo sapiens OX=9606 GN=CSNK2A1 PE=1 SV=1	2	1	1	1	397	45.9	7.96
High	P62829	60S ribosomal protein L23 OS=Homo sapiens OX=9606 GN=RPL23 PE=1 SV=1	6	1	1	1	140	14.9	10.51
High	P62913	60S ribosomal protein L11 OS=Homo sapiens OX=9606 GN=RPL11 PE=1 SV=2	5	1	1	1	178	20.2	9.6
High	A0A2P9AJT6	Adenylate cyclase OS=Homo sapiens OX=9606 GN=BQ8482_20023 PE=4 SV=1	3	1	1	1	446	48.9	6.81
High	L7N2F9	Uncharacterized protein (Fragment) OS=Homo sapiens OX=9606 PE=4 SV=1	14	1	1	1	121	13.1	7.96
High	P22626	Heterogeneous nuclear ribonucleoproteins A2/B1 OS=Homo sapiens OX=9606 GN=HNRNPA2B1 PE=1 SV=2	5	1	1	1	353	37.4	8.95
High	Q9HAU8	Aminopeptidase RNPEPL1 OS=Homo sapiens OX=9606 GN=RNPEPL1 PE=1 SV=3	1	1	1	1	725	79.9	5.19
High	Q96RU3	Formin-binding protein 1 OS=Homo sapiens OX=9606 GN=FNBP1 PE=1 SV=2	2	1	1	1	617	71.3	5.72
High	Q9H7D7	WD repeat-containing protein 26 OS=Homo sapiens OX=9606 GN=WDR26 PE=1 SV=3	3	1	1	1	661	72.1	6.16
High	Q6IPI1	60S ribosomal protein L29 OS=Homo sapiens OX=9606 GN=RPL29 PE=2 SV=1	9	1	1	1	161	17.9	11.66
High	B2R4R0	Histone H4 OS=Homo sapiens OX=9606 GN=HIST1H4L PE=2 SV=1	8	1	1	1	103	11.4	11.36
High	A0A024R3W7	Eukaryotic translation elongation factor 1 beta 2, isoform CRA_a OS=Homo sapiens OX=9606 GN=EEF1B2 PE=3 SV=1	7	1	1	1	225	24.7	4.67
High	P54136	Arginine--tRNA ligase, cytoplasmic OS=Homo sapiens OX=9606 GN=RARS PE=1 SV=2	2	1	1	1	660	75.3	6.68
High	A0A024R9D3	Ribosomal protein L30, isoform CRA_b OS=Homo sapiens OX=9606 GN=RPL30 PE=3 SV=1	14	1	1	1	115	12.8	9.63
High	A0A087X2H1	E3 ubiquitin-protein ligase HECTD1 OS=Homo sapiens OX=9606 GN=HECTD1 PE=1 SV=1	0	1	1	1	2614	289.5	5.43
High	B3KTS5	cDNA FLJ38670 fis, clone HSYRA2000190, highly similar to Voltage-dependent anion-selective channel protein 1 OS=Homo sapiens OX=9606 PE=2 SV=1	4	1	1	1	283	30.7	7.9
High	B1AK44	Mitotic spindle assembly checkpoint protein MAD2B OS=Homo sapiens OX=9606 GN=MAD2L2 PE=1 SV=1	4	1	1	1	224	25.7	6.84
High	P35268	60S ribosomal protein L22 OS=Homo sapiens OX=9606 GN=RPL22 PE=1 SV=2	10	1	1	1	128	14.8	9.19
High	O15397	Importin-8 OS=Homo sapiens OX=9606 GN=IPO8 PE=1 SV=2	1	1	1	1	1037	119.9	5.16
High	A1DRY3	Several ankyrin repeat protein transcript variant 2 (Fragment) OS=Homo sapiens OX=9606 PE=1 SV=1	2	1	1	1	782	87.2	6.37
High	A8K486	Peptidyl-prolyl cis-trans isomerase OS=Homo sapiens OX=9606 PE=2 SV=1	5	1	1	1	165	18	6.9
High	P51572	B-cell receptor-associated protein 31 OS=Homo sapiens OX=9606 GN=BCAP31 PE=1 SV=3	4	1	1	1	246	28	8.44
High	P22314	Ubiquitin-like modifier-activating enzyme 1 OS=Homo sapiens OX=9606 GN=UBA1 PE=1 SV=3	2	1	1	1	1058	117.8	5.76
High	M0QYS1	60S ribosomal protein L13a (Fragment) OS=Homo sapiens OX=9606 GN=RPL13A PE=1 SV=2	5	1	1	1	210	24.2	10.86
High	V9HW96	Chaperonin containing TCP1, subunit 2 (Beta), isoform CRA_b OS=Homo sapiens OX=9606 GN=HEL-S-100n PE=2 SV=1	2	1	1	1	535	57.5	6.46
High	B2R4C0	60S ribosomal protein L18a OS=Homo sapiens OX=9606 PE=2 SV=1	7	1	1	1	176	20.7	10.71
High	P62851	40S ribosomal protein S25 OS=Homo sapiens OX=9606 GN=RPS25 PE=1 SV=1	7	1	1	1	125	13.7	10.11
High	Q53S08	Ras-related protein Rab-6D OS=Homo sapiens OX=9606 GN=RAB6D PE=2 SV=1	4	1	1	1	254	28.2	6.74
High	J3KPF3	4F2 cell-surface antigen heavy chain OS=Homo sapiens OX=9606 GN=SLC3A2 PE=1 SV=1	2	1	1	1	631	68.1	5.05
High	C9JEH3	Angio-associated migratory cell protein OS=Homo sapiens OX=9606 GN=AAMP PE=1 SV=1	3	1	1	1	435	46.8	4.42
Medium	P26639	Threonine--tRNA ligase, cytoplasmic OS=Homo sapiens OX=9606 GN=TARS PE=1 SV=3	2	1	1	1	723	83.4	6.67
High	A8K6V3	cDNA FLJ78677, highly similar to Homo sapiens splicing factor 3b, subunit 3, 130kDa (SF3B3), mRNA OS=Homo sapiens OX=9606 PE=2 SV=1	1	1	1	1	1217	135.5	5.21
High	Q9Y3I0	tRNA-splicing ligase RtcB homolog OS=Homo sapiens OX=9606 GN=RTCB PE=1 SV=1	2	1	1	1	505	55.2	7.23
High	Q9NZL4	Hsp70-binding protein 1 OS=Homo sapiens OX=9606 GN=HSPBP1 PE=1 SV=1	7	1	1	1	362	39.4	5.21
High	A0A024R8S5	Protein disulfide-isomerase OS=Homo sapiens OX=9606 GN=P4HB PE=2 SV=1	2	1	1	1	508	57.1	4.87
High	Q96RN5	Mediator of RNA polymerase II transcription subunit 15 OS=Homo sapiens OX=9606 GN=MED15 PE=1 SV=2	1	1	1	1	788	86.7	9.42
High	B4DR52	Histone H2B OS=Homo sapiens OX=9606 PE=2 SV=1	5	1	1	1	166	18	10.32
High	Q9Y2A7	Nck-associated protein 1 OS=Homo sapiens OX=9606 GN=NCKAP1 PE=1 SV=1	1	1	1	1	1128	128.7	6.62
High	P84098	60S ribosomal protein L19 OS=Homo sapiens OX=9606 GN=RPL19 PE=1 SV=1	9	1	1	1	196	23.5	11.47
High	A0A024RB87	RAP1B, member of RAS oncogene family, isoform CRA_a OS=Homo sapiens OX=9606 GN=RAP1B PE=4 SV=1	7	1	1	1	184	20.8	5.78
High	A0A024R1U0	Ran GTPase activating protein 1, isoform CRA_d OS=Homo sapiens OX=9606 GN=RANGAP1 PE=4 SV=1	2	1	1	1	587	63.5	4.68
High	P62280	40S ribosomal protein S11 OS=Homo sapiens OX=9606 GN=RPS11 PE=1 SV=3	6	1	1	1	158	18.4	10.3
High	H0YFD6	Trifunctional enzyme subunit alpha, mitochondrial OS=Homo sapiens OX=9606 GN=HADHA PE=1 SV=2	2	1	1	1	792	86.3	9.1
High	A0A0S2Z4G4	Tropomyosin 3 isoform 1 (Fragment) OS=Homo sapiens OX=9606 GN=TPM3 PE=2 SV=1	6	1	1	1	248	29	4.78
High	P42677	40S ribosomal protein S27 OS=Homo sapiens OX=9606 GN=RPS27 PE=1 SV=3	13	1	1	1	84	9.5	9.45
High	H0Y8C6	Importin-5 (Fragment) OS=Homo sapiens OX=9606 GN=IPO5 PE=1 SV=1	1	1	1	1	1099	123.8	5.06
High	A0A140VK53	Testicular secretory protein Li 53 OS=Homo sapiens OX=9606 PE=2 SV=1	0	1	1	1	2752	299.4	12.06
High	P32969	60S ribosomal protein L9 OS=Homo sapiens OX=9606 GN=RPL9 PE=1 SV=1	10	1	1	1	192	21.9	9.95
High	H3BVG0	Nuclear pore complex protein Nup93 OS=Homo sapiens OX=9606 GN=NUP93 PE=1 SV=1	1	1	1	1	880	99.5	5.73
Medium	Q9HCC0	Methylcrotonoyl-CoA carboxylase beta chain, mitochondrial OS=Homo sapiens OX=9606 GN=MCCC2 PE=1 SV=1	2	1	1	1	563	61.3	7.68
High	Q99873	Protein arginine N-methyltransferase 1 OS=Homo sapiens OX=9606 GN=PRMT1 PE=1 SV=3	4	1	1	1	371	42.4	5.35
High	P62081	40S ribosomal protein S7 OS=Homo sapiens OX=9606 GN=RPS7 PE=1 SV=1	6	1	1	1	194	22.1	10.1
High	Q9H773	dCTP pyrophosphatase 1 OS=Homo sapiens OX=9606 GN=DCTPP1 PE=1 SV=1	12	1	1	1	170	18.7	5.03
High	Q13409	Cytoplasmic dynein 1 intermediate chain 2 OS=Homo sapiens OX=9606 GN=DYNC1I2 PE=1 SV=3	3	1	1	1	638	71.4	5.2
High	B2RE46	cDNA, FLJ96923, highly similar to Homo sapiens ribophorin II (RPN2), mRNA OS=Homo sapiens OX=9606 PE=2 SV=1	2	1	1	1	631	69.3	5.78
High	A0A024R5Z7	Annexin OS=Homo sapiens OX=9606 GN=ANXA2 PE=3 SV=1	5	1	1	1	339	38.6	7.75
High	P04406	Glyceraldehyde-3-phosphate dehydrogenase OS=Homo sapiens OX=9606 GN=GAPDH PE=1 SV=3	2	1	1	1	335	36	8.46
High	Q99426	Tubulin-folding cofactor B OS=Homo sapiens OX=9606 GN=TBCB PE=1 SV=2	5	1	1	1	244	27.3	5.15
High	E7EMB3	Calmodulin-2 OS=Homo sapiens OX=9606 GN=CALM2 PE=1 SV=1	6	1	1	1	196	21.7	4.56

## Sheet: second
Protein FDR Confidence: Combined	Accession	Description	Coverage [%]	# Peptides	# PSMs	# Unique Peptides	# AAs	MW [kDa]	calc. pI
High	Q8TB24	Ras and Rab interactor 3 OS=Homo sapiens OX=9606 GN=RIN3 PE=1 SV=4	72	59	533	8	985	107.8	6.61	#N/A
High	Q6NSK7	RIN3 protein OS=Homo sapiens OX=9606 GN=RIN3 PE=2 SV=1	70	54	420	3	908	100.1	6.71	#N/A
High	A0A0G2JIW1	Heat shock 70 kDa protein 1B OS=Homo sapiens OX=9606 GN=HSPA1B PE=1 SV=1	56	28	91	18	642	70.1	5.66	#N/A
High	P07437	Tubulin beta chain OS=Homo sapiens OX=9606 GN=TUBB PE=1 SV=2	51	16	49	4	444	49.6	4.89	#N/A
High	P68371	Tubulin beta-4B chain OS=Homo sapiens OX=9606 GN=TUBB4B PE=1 SV=1	51	16	41	1	445	49.8	4.89	#N/A
High	Q13885	Tubulin beta-2A chain OS=Homo sapiens OX=9606 GN=TUBB2A PE=1 SV=1	49	15	40	3	445	49.9	4.89	#N/A
High	P04350	Tubulin beta-4A chain OS=Homo sapiens OX=9606 GN=TUBB4A PE=1 SV=2	46	14	36	1	444	49.6	4.88	#N/A
High	B4DI54	cDNA FLJ56386, highly similar to Heat shock 70 kDa protein 1L OS=Homo sapiens OX=9606 PE=2 SV=1	24	12	34	1	705	77.5	8.06	#N/A
High	F5H5D3	Tubulin alpha chain OS=Homo sapiens OX=9606 GN=TUBA1C PE=1 SV=1	39	14	33	6	519	57.7	5.07	#N/A
High	A0A024R868	Angiopoietin-like 2, isoform CRA_a OS=Homo sapiens OX=9606 GN=ANGPTL2 PE=4 SV=1	42	18	29	18	493	57.1	7.53	#N/A
High	P68366	Tubulin alpha-4A chain OS=Homo sapiens OX=9606 GN=TUBA4A PE=1 SV=1	31	10	27	2	448	49.9	5.06	#N/A
High	V9HW22	Epididymis luminal protein 33 OS=Homo sapiens OX=9606 GN=HEL-S-72p PE=2 SV=1	28	15	24	11	646	70.9	5.52	#N/A
High	B2RAU5	Sorting nexin OS=Homo sapiens OX=9606 PE=2 SV=1	37	16	22	16	595	66.5	5.66	#N/A
High	O00499	Myc box-dependent-interacting protein 1 OS=Homo sapiens OX=9606 GN=BIN1 PE=1 SV=1	32	16	22	16	593	64.7	5.06	#N/A
High	P60709	Actin, cytoplasmic 1 OS=Homo sapiens OX=9606 GN=ACTB PE=1 SV=1	42	12	21	5	375	41.7	5.48	#N/A
High	V9HWB4	Epididymis secretory sperm binding protein Li 89n OS=Homo sapiens OX=9606 GN=HEL-S-89n PE=2 SV=1	35	18	21	16	654	72.3	5.16	#N/A
High	P46109	Crk-like protein OS=Homo sapiens OX=9606 GN=CRKL PE=1 SV=1	56	13	16	13	303	33.8	6.74	#N/A
High	Q06830	Peroxiredoxin-1 OS=Homo sapiens OX=9606 GN=PRDX1 PE=1 SV=1	53	10	15	9	199	22.1	8.13	#N/A
High	Q9BUF5	Tubulin beta-6 chain OS=Homo sapiens OX=9606 GN=TUBB6 PE=1 SV=1	19	7	15	1	446	49.8	4.88	#N/A
High	Q93008	Probable ubiquitin carboxyl-terminal hydrolase FAF-X OS=Homo sapiens OX=9606 GN=USP9X PE=1 SV=3	6	13	13	13	2570	292.1	5.8	#N/A
High	Q53G85	Elongation factor 1-alpha (Fragment) OS=Homo sapiens OX=9606 PE=2 SV=1	24	9	13	9	462	50.1	9.01	#N/A
High	A8K3K1	cDNA FLJ78096, highly similar to Homo sapiens actin, alpha, cardiac muscle (ACTC), mRNA OS=Homo sapiens OX=9606 PE=2 SV=1	23	7	13	1	377	42	5.39	#N/A
High	K7EM38	Actin, cytoplasmic 2 (Fragment) OS=Homo sapiens OX=9606 GN=ACTG1 PE=1 SV=1	62	7	13	1	133	14.5	5.27	#N/A
High	P54652	Heat shock-related 70 kDa protein 2 OS=Homo sapiens OX=9606 GN=HSPA2 PE=1 SV=1	10	5	10	1	639	70	5.74	#N/A
High	Q16531	DNA damage-binding protein 1 OS=Homo sapiens OX=9606 GN=DDB1 PE=1 SV=1	7	8	10	8	1140	126.9	5.26	#N/A
High	H6VRG1	Keratin 1 OS=Homo sapiens OX=9606 GN=KRT1 PE=3 SV=1	16	9	10	8	645	66.1	8.12	#N/A
High	V9HWB8	Pyruvate kinase OS=Homo sapiens OX=9606 GN=HEL-S-30 PE=1 SV=1	25	10	10	10	531	57.9	7.84	#N/A
High	D3DNI2	Profilin (Fragment) OS=Homo sapiens OX=9606 GN=PFN2 PE=3 SV=1	17	6	10	3	334	34.9	10.29	#N/A
High	P35527	Keratin, type I cytoskeletal 9 OS=Homo sapiens OX=9606 GN=KRT9 PE=1 SV=3	14	9	10	9	623	62	5.24	#N/A
High	Q9UK99	F-box only protein 3 OS=Homo sapiens OX=9606 GN=FBXO3 PE=1 SV=3	22	8	10	8	471	54.5	5	#N/A
High	B0LPF3	Growth factor receptor-bound protein 2, isoform CRA_a OS=Homo sapiens OX=9606 GN=GRB2 PE=2 SV=1	42	8	9	8	217	25.2	6.32	#N/A
High	P63244	Receptor of activated protein C kinase 1 OS=Homo sapiens OX=9606 GN=RACK1 PE=1 SV=3	32	9	9	9	317	35.1	7.69	#N/A
High	B4DVR4	cDNA FLJ60912, highly similar to Vinexin OS=Homo sapiens OX=9606 PE=2 SV=1	25	8	9	8	385	42.3	8.98	#N/A
High	P35080	Profilin-2 OS=Homo sapiens OX=9606 GN=PFN2 PE=1 SV=3	26	4	8	1	140	15	6.99	#N/A
High	H7BY58	Protein-L-isoaspartate O-methyltransferase OS=Homo sapiens OX=9606 GN=PCMT1 PE=1 SV=1	35	6	8	6	286	30.3	6.73	#N/A
High	P11802	Cyclin-dependent kinase 4 OS=Homo sapiens OX=9606 GN=CDK4 PE=1 SV=2	27	6	8	5	303	33.7	7.01	#N/A
High	A0A024RD80	Heat shock protein 90kDa alpha (Cytosolic), class B member 1, isoform CRA_a OS=Homo sapiens OX=9606 GN=HSP90AB1 PE=3 SV=1	13	8	8	3	724	83.2	5.03	#N/A
High	P49327	Fatty acid synthase OS=Homo sapiens OX=9606 GN=FASN PE=1 SV=3	5	8	8	8	2511	273.3	6.44	#N/A
High	B4DZR0	cDNA FLJ55529, highly similar to Heat shock 70 kDa protein 4L OS=Homo sapiens OX=9606 PE=2 SV=1	12	8	8	7	868	97.5	5.77	#N/A
High	Q96RF0	Sorting nexin-18 OS=Homo sapiens OX=9606 GN=SNX18 PE=1 SV=2	11	7	7	7	628	68.9	5.68	#N/A
High	P13645	Keratin, type I cytoskeletal 10 OS=Homo sapiens OX=9606 GN=KRT10 PE=1 SV=6	14	7	7	7	584	58.8	5.21	#N/A
High	P13639	Elongation factor 2 OS=Homo sapiens OX=9606 GN=EEF2 PE=1 SV=4	8	7	7	7	858	95.3	6.83	#N/A
High	A0A024R4A0	Nucleolin, isoform CRA_b OS=Homo sapiens OX=9606 GN=NCL PE=4 SV=1	10	7	7	7	710	76.6	4.7	#N/A
High	Q9Y230	RuvB-like 2 OS=Homo sapiens OX=9606 GN=RUVBL2 PE=1 SV=3	15	6	7	6	463	51.1	5.64	#N/A
High	K9JA46	Epididymis luminal secretory protein 52 OS=Homo sapiens OX=9606 GN=EL52 PE=2 SV=1	12	7	7	2	732	84.6	5.02	#N/A
High	A0A024RAC5	Regulator of chromosome condensation 2, isoform CRA_a OS=Homo sapiens OX=9606 GN=RCC2 PE=4 SV=1	14	6	6	6	522	56	8.78	#N/A
High	Q8N1C8	HSPA9 protein (Fragment) OS=Homo sapiens OX=9606 GN=HSPA9 PE=2 SV=1	11	6	6	6	681	73.8	6.37	#N/A
High	P17812	CTP synthase 1 OS=Homo sapiens OX=9606 GN=CTPS1 PE=1 SV=2	15	6	6	6	591	66.6	6.46	#N/A
High	A2A3R6	40S ribosomal protein S6 OS=Homo sapiens OX=9606 GN=RPS6 PE=2 SV=1	26	6	6	6	249	28.7	10.84	#N/A
High	Q1HBJ4	Mitogen-activated protein kinase OS=Homo sapiens OX=9606 GN=MAPK1 PE=3 SV=1	21	6	6	3	360	41.4	6.98	#N/A
High	B4DWA6	cDNA FLJ60094, highly similar to F-actin capping protein subunit beta OS=Homo sapiens OX=9606 PE=2 SV=1	16	5	6	5	335	37.5	6.14	#N/A
High	A0A024RDS1	Heat shock 105kDa/110kDa protein 1, isoform CRA_c OS=Homo sapiens OX=9606 GN=HSPH1 PE=3 SV=1	9	6	6	5	858	96.8	5.39	#N/A
High	P32119	Peroxiredoxin-2 OS=Homo sapiens OX=9606 GN=PRDX2 PE=1 SV=5	19	4	6	3	198	21.9	5.97	#N/A
High	A0A024R4M0	40S ribosomal protein S9 OS=Homo sapiens OX=9606 GN=RPS9 PE=1 SV=1	29	6	6	6	194	22.6	10.65	#N/A
High	P62244	40S ribosomal protein S15a OS=Homo sapiens OX=9606 GN=RPS15A PE=1 SV=2	31	5	6	5	130	14.8	10.13	#N/A
High	B4DH02	cDNA FLJ50510, highly similar to Heat shock 70 kDa protein 4 OS=Homo sapiens OX=9606 PE=2 SV=1	9	6	6	6	840	94.3	5.19	#N/A
High	P50990	T-complex protein 1 subunit theta OS=Homo sapiens OX=9606 GN=CCT8 PE=1 SV=4	12	6	6	6	548	59.6	5.6	#N/A
High	A3RJH1	ATP-dependent RNA helicase DDX1 OS=Homo sapiens OX=9606 GN=DDX1 PE=2 SV=1	7	5	5	5	740	82.4	7.23	#N/A
High	K7PML8	Cyclin-dependent kinase inhibitor 2A OS=Homo sapiens OX=9606 GN=CDKN2A PE=2 SV=1	26	3	5	2	156	16.5	5.81	#N/A
High	P62269	40S ribosomal protein S18 OS=Homo sapiens OX=9606 GN=RPS18 PE=1 SV=3	32	5	5	5	152	17.7	10.99	#N/A
High	B2R4R0	Histone H4 OS=Homo sapiens OX=9606 GN=HIST1H4L PE=2 SV=1	33	3	5	3	103	11.4	11.36	#N/A
High	A0A0F7KYT8	Fragile X mental retardation autosomal homolog variant p2K OS=Homo sapiens OX=9606 GN=FXR1 PE=2 SV=1	10	5	5	5	677	76.2	6.83	#N/A
High	B5BUB1	RuvB-like helicase (Fragment) OS=Homo sapiens OX=9606 GN=RUVBL1 PE=2 SV=1	11	4	5	4	456	50.2	6.42	#N/A
High	P30041	Peroxiredoxin-6 OS=Homo sapiens OX=9606 GN=PRDX6 PE=1 SV=3	24	5	5	5	224	25	6.38	#N/A
High	P52597	Heterogeneous nuclear ribonucleoprotein F OS=Homo sapiens OX=9606 GN=HNRNPF PE=1 SV=3	8	3	5	2	415	45.6	5.58	#N/A
High	P27348	14-3-3 protein theta OS=Homo sapiens OX=9606 GN=YWHAQ PE=1 SV=1	26	5	5	5	245	27.7	4.78	#N/A
High	A0A0A6YYL6	Protein RPL17-C18orf32 OS=Homo sapiens OX=9606 GN=RPL17-C18orf32 PE=3 SV=1	21	4	5	4	228	26.4	10.1	#N/A
High	Q59GD9	Myelin associated glycoprotein isoform a variant (Fragment) OS=Homo sapiens OX=9606 PE=2 SV=1	8	5	5	5	661	72.7	5.16	#N/A
High	Q9Y3I0	tRNA-splicing ligase RtcB homolog OS=Homo sapiens OX=9606 GN=RTCB PE=1 SV=1	13	5	5	5	505	55.2	7.23	#N/A
High	V5YQL4	Adenosylhomocysteinase OS=Homo sapiens OX=9606 GN=FGFR2-AHCYL1 PE=2 SV=1	4	5	5	3	1169	130.8	6.77	#N/A
High	P35908	Keratin, type II cytoskeletal 2 epidermal OS=Homo sapiens OX=9606 GN=KRT2 PE=1 SV=2	9	5	5	4	639	65.4	8	#N/A
High	Q9Y3F4	Serine-threonine kinase receptor-associated protein OS=Homo sapiens OX=9606 GN=STRAP PE=1 SV=1	17	4	4	4	350	38.4	5.12	#N/A
High	P25398	40S ribosomal protein S12 OS=Homo sapiens OX=9606 GN=RPS12 PE=1 SV=3	35	4	4	4	132	14.5	7.21	#N/A
High	A0A0D9SF53	ATP-dependent RNA helicase DDX3X OS=Homo sapiens OX=9606 GN=DDX3X PE=1 SV=1	6	4	4	4	733	81.4	8.07	#N/A
High	P23396	40S ribosomal protein S3 OS=Homo sapiens OX=9606 GN=RPS3 PE=1 SV=2	16	4	4	4	243	26.7	9.66	#N/A
High	A8K3C3	T-complex protein 1 subunit delta OS=Homo sapiens OX=9606 PE=2 SV=1	7	3	4	3	539	57.9	7.83	#N/A
High	Q00839	Heterogeneous nuclear ribonucleoprotein U OS=Homo sapiens OX=9606 GN=HNRNPU PE=1 SV=6	10	4	4	4	825	90.5	6	#N/A
High	P27361	Mitogen-activated protein kinase 3 OS=Homo sapiens OX=9606 GN=MAPK3 PE=1 SV=4	15	4	4	1	379	43.1	6.74	#N/A
High	A0A0S2Z4T1	DNA helicase (Fragment) OS=Homo sapiens OX=9606 GN=MCM3 PE=2 SV=1	4	4	4	4	808	90.9	5.77	#N/A
High	A8K486	Peptidyl-prolyl cis-trans isomerase OS=Homo sapiens OX=9606 PE=2 SV=1	24	4	4	4	165	18	6.9	#N/A
High	Q9UBC2	Epidermal growth factor receptor substrate 15-like 1 OS=Homo sapiens OX=9606 GN=EPS15L1 PE=1 SV=1	5	4	4	4	864	94.2	5.11	#N/A
High	A0A0S2Z4G4	Tropomyosin 3 isoform 1 (Fragment) OS=Homo sapiens OX=9606 GN=TPM3 PE=2 SV=1	17	4	4	3	248	29	4.78	#N/A
High	A0A0A0MRM9	Nucleolar and coiled-body phosphoprotein 1 (Fragment) OS=Homo sapiens OX=9606 GN=NOLC1 PE=1 SV=1	7	4	4	4	708	74.6	9.47	#N/A
High	B2R8Z8	cDNA, FLJ94136, highly similar to Homo sapiens synaptotagmin binding, cytoplasmic RNA interacting protein (SYNCRIP), mRNA OS=Homo sapiens OX=9606 PE=2 SV=1	8	4	4	3	623	69.6	8.76	#N/A
High	G8JLB6	Heterogeneous nuclear ribonucleoprotein H OS=Homo sapiens OX=9606 GN=HNRNPH1 PE=1 SV=1	8	3	4	2	472	51.2	6.8	#N/A
High	Q9Y5K6	CD2-associated protein OS=Homo sapiens OX=9606 GN=CD2AP PE=1 SV=1	8	3	4	3	639	71.4	6.4	#N/A
High	B2R7W4	cDNA, FLJ93632, highly similar to Homo sapiens heterogeneous nuclear ribonucleoprotein R (HNRPR), mRNA OS=Homo sapiens OX=9606 PE=2 SV=1	7	4	4	3	633	70.9	7.74	#N/A
High	P06899	Histone H2B type 1-J OS=Homo sapiens OX=9606 GN=HIST1H2BJ PE=1 SV=3	35	4	4	4	126	13.9	10.32	#N/A
High	A8K3H8	cDNA FLJ77680, highly similar to Homo sapiens protein phosphatase 2 (formerly 2A), regulatory subunit A (PR 65), alpha isoform (PPP2R1A), mRNA OS=Homo sapiens OX=9606 PE=2 SV=1	9	4	4	4	589	65.3	5.11	#N/A
High	P06748	Nucleophosmin OS=Homo sapiens OX=9606 GN=NPM1 PE=1 SV=2	9	2	4	2	294	32.6	4.78	#N/A
High	V9HW01	Epididymis secretory protein Li 310 OS=Homo sapiens OX=9606 GN=HEL-S-310 PE=2 SV=1	25	4	4	4	157	17.8	11.25	#N/A
High	Q5JR94	40S ribosomal protein S8 OS=Homo sapiens OX=9606 GN=RPS8 PE=2 SV=1	22	4	4	4	208	24.2	10.32	#N/A
High	F4ZW66	NF110b OS=Homo sapiens OX=9606 PE=2 SV=1	6	4	4	4	898	95.7	8.81	#N/A
High	P55786	Puromycin-sensitive aminopeptidase OS=Homo sapiens OX=9606 GN=NPEPPS PE=1 SV=2	5	4	4	4	919	103.2	5.72	#N/A
High	A8K4W0	40S ribosomal protein S3a OS=Homo sapiens OX=9606 GN=RPS3A PE=2 SV=1	12	4	4	4	264	29.9	9.73	#N/A
High	F8W7C6	60S ribosomal protein L10 OS=Homo sapiens OX=9606 GN=RPL10 PE=1 SV=2	31	4	4	4	163	18.6	9.95	#N/A
High	M0R0R2	40S ribosomal protein S5 OS=Homo sapiens OX=9606 GN=RPS5 PE=1 SV=1	15	3	3	3	225	25.3	9.76	#N/A
High	P10599	Thioredoxin OS=Homo sapiens OX=9606 GN=TXN PE=1 SV=3	29	3	3	3	105	11.7	4.92	#N/A
High	P62280	40S ribosomal protein S11 OS=Homo sapiens OX=9606 GN=RPS11 PE=1 SV=3	25	3	3	3	158	18.4	10.3	#N/A
High	B2RDD7	Protein arginine N-methyltransferase 5 OS=Homo sapiens OX=9606 PE=2 SV=1	5	3	3	3	637	72.7	6.29	#N/A
High	O95373	Importin-7 OS=Homo sapiens OX=9606 GN=IPO7 PE=1 SV=1	3	3	3	3	1038	119.4	4.82	#N/A
High	Q59F66	DEAD box polypeptide 17 isoform p82 variant (Fragment) OS=Homo sapiens OX=9606 PE=2 SV=1	4	3	3	3	737	81	7.93	#N/A
High	F4ZW63	NF45 OS=Homo sapiens OX=9606 PE=2 SV=1	11	3	3	3	390	43	5.34	#N/A
High	A0A0C4DG17	40S ribosomal protein SA OS=Homo sapiens OX=9606 GN=RPSA PE=1 SV=1	18	3	3	3	300	33.3	4.87	#N/A
High	P23526	Adenosylhomocysteinase OS=Homo sapiens OX=9606 GN=AHCY PE=1 SV=4	7	3	3	2	432	47.7	6.34	#N/A
High	A0A140VJL3	Hypoxanthine phosphoribosyltransferase OS=Homo sapiens OX=9606 PE=2 SV=1	18	3	3	3	218	24.6	6.68	#N/A
High	P15880	40S ribosomal protein S2 OS=Homo sapiens OX=9606 GN=RPS2 PE=1 SV=2	12	3	3	3	293	31.3	10.24	#N/A
High	D3DQ70	SERPINE1 mRNA binding protein 1, isoform CRA_d OS=Homo sapiens OX=9606 GN=SERBP1 PE=4 SV=1	9	3	3	3	465	50.9	9.33	#N/A
Medium	A0A087WXB1	Olfactory receptor OS=Homo sapiens OX=9606 GN=OR1N1 PE=3 SV=1	11	1	3	1	312	34.7	7.75	#N/A
High	Q9BS26	Endoplasmic reticulum resident protein 44 OS=Homo sapiens OX=9606 GN=ERP44 PE=1 SV=1	8	3	3	3	406	46.9	5.26	#N/A
High	Q8NCA5	Protein FAM98A OS=Homo sapiens OX=9606 GN=FAM98A PE=1 SV=1	12	3	3	3	519	55.4	9.03	#N/A
High	G3V5T9	Cyclin-dependent kinase 2, isoform CRA_c OS=Homo sapiens OX=9606 GN=CDK2 PE=1 SV=1	10	3	3	1	346	39.2	8.62	#N/A
High	Q5H9N4	Uncharacterized protein DKFZp686L20222 OS=Homo sapiens OX=9606 GN=DKFZp686L20222 PE=3 SV=1	11	3	3	1	303	34.8	8.95	#N/A
High	Q9BRJ7	Tudor-interacting repair regulator protein OS=Homo sapiens OX=9606 GN=NUDT16L1 PE=1 SV=1	15	3	3	3	211	23.3	8.91	#N/A
High	E7ETY2	Treacle protein OS=Homo sapiens OX=9606 GN=TCOF1 PE=1 SV=1	2	3	3	3	1488	152.2	8.85	#N/A
High	O14654	Insulin receptor substrate 4 OS=Homo sapiens OX=9606 GN=IRS4 PE=1 SV=1	3	3	3	3	1257	133.7	8.44	#N/A
High	Q8WVX7	Ribosomal protein S19 (Fragment) OS=Homo sapiens OX=9606 PE=2 SV=1	18	3	3	3	157	17.3	10.52	#N/A
High	Q5EC54	Heterogeneous nuclear ribonucleoprotein K transcript variant OS=Homo sapiens OX=9606 GN=HNRPK PE=2 SV=1	11	3	3	3	464	51	5.33	#N/A
High	P16402	Histone H1.3 OS=Homo sapiens OX=9606 GN=HIST1H1D PE=1 SV=2	14	3	3	3	221	22.3	11.02	#N/A
High	Q8N1G4	Leucine-rich repeat-containing protein 47 OS=Homo sapiens OX=9606 GN=LRRC47 PE=1 SV=1	5	3	3	3	583	63.4	8.28	#N/A
High	P14866	Heterogeneous nuclear ribonucleoprotein L OS=Homo sapiens OX=9606 GN=HNRNPL PE=1 SV=2	5	3	3	3	589	64.1	8.22	#N/A
High	B3KTN5	cDNA FLJ38538 fis, clone HCHON2001407, highly similar to LanC-like protein 2 OS=Homo sapiens OX=9606 PE=2 SV=1	8	3	3	3	450	50.8	7.59	#N/A
High	A8K6A2	cDNA FLJ77317, highly similar to Homo sapiens retinoblastoma binding protein 7 (RBBP7), mRNA OS=Homo sapiens OX=9606 PE=2 SV=1	6	3	3	3	425	47.8	5.08	#N/A
High	Q59G24	Activated RNA polymerase II transcription cofactor 4 variant (Fragment) OS=Homo sapiens OX=9606 PE=2 SV=1	27	3	3	3	134	15.1	9.38	#N/A
High	A0A024R0E2	Cold shock domain containing E1, RNA-binding, isoform CRA_a OS=Homo sapiens OX=9606 GN=CSDE1 PE=4 SV=1	4	3	3	3	798	88.8	6.25	#N/A
High	A0A024R1U4	RAB5C, member RAS oncogene family, isoform CRA_a OS=Homo sapiens OX=9606 GN=RAB5C PE=4 SV=1	16	3	3	3	216	23.5	8.41	#N/A
High	A8K0T9	cDNA FLJ75422, highly similar to Homo sapiens capping protein (actin filament) muscle Z-line, alpha 1, mRNA OS=Homo sapiens OX=9606 PE=2 SV=1	17	3	3	3	286	32.9	5.69	#N/A
High	P62829	60S ribosomal protein L23 OS=Homo sapiens OX=9606 GN=RPL23 PE=1 SV=1	24	3	3	3	140	14.9	10.51	#N/A
High	P61962	DDB1- and CUL4-associated factor 7 OS=Homo sapiens OX=9606 GN=DCAF7 PE=1 SV=1	10	3	3	3	342	38.9	5.52	#N/A
High	O60884	DnaJ homolog subfamily A member 2 OS=Homo sapiens OX=9606 GN=DNAJA2 PE=1 SV=1	7	2	2	2	412	45.7	6.48	#N/A
High	B2RBR9	cDNA, FLJ95650, highly similar to Homo sapiens karyopherin (importin) beta 1 (KPNB1), mRNA OS=Homo sapiens OX=9606 PE=2 SV=1	3	2	2	2	876	97.1	4.78	#N/A
High	Q6IPX4	40S ribosomal protein S16 OS=Homo sapiens OX=9606 GN=RPS16 PE=1 SV=1	14	2	2	2	152	17.1	10.96	#N/A
High	A0A024RD15	Mitogen-activated protein kinase OS=Homo sapiens OX=9606 GN=MAPK14 PE=4 SV=1	4	2	2	1	360	41.3	5.78	#N/A
High	P62263	40S ribosomal protein S14 OS=Homo sapiens OX=9606 GN=RPS14 PE=1 SV=3	15	2	2	2	151	16.3	10.05	#N/A
High	Q53HU7	Eukaryotic translation initiation factor 3 subunit I (Fragment) OS=Homo sapiens OX=9606 PE=2 SV=1	6	2	2	2	325	36.5	5.64	#N/A
High	B4DS05	cDNA FLJ59403, highly similar to Nucleosome assembly protein 1-like 4 OS=Homo sapiens OX=9606 PE=2 SV=1	5	2	2	1	386	44.1	4.7	#N/A
High	Q9NX46	Poly(ADP-ribose) glycohydrolase ARH3 OS=Homo sapiens OX=9606 GN=ADPRHL2 PE=1 SV=1	7	2	2	2	363	38.9	5.07	#N/A
High	P31689	DnaJ homolog subfamily A member 1 OS=Homo sapiens OX=9606 GN=DNAJA1 PE=1 SV=2	8	2	2	2	397	44.8	7.08	#N/A
High	A8K4Z4	60S acidic ribosomal protein P0 OS=Homo sapiens OX=9606 PE=2 SV=1	6	2	2	2	317	34.2	5.97	#N/A
High	B2R491	40S ribosomal protein S4 OS=Homo sapiens OX=9606 GN=RPS4X PE=2 SV=1	8	2	2	2	263	29.6	10.15	#N/A
High	P63173	60S ribosomal protein L38 OS=Homo sapiens OX=9606 GN=RPL38 PE=1 SV=2	31	2	2	2	70	8.2	10.1	#N/A
High	P62913	60S ribosomal protein L11 OS=Homo sapiens OX=9606 GN=RPL11 PE=1 SV=2	10	2	2	2	178	20.2	9.6	#N/A
High	P62851	40S ribosomal protein S25 OS=Homo sapiens OX=9606 GN=RPS25 PE=1 SV=1	15	2	2	2	125	13.7	10.11	#N/A
High	A4D198	Similar to mKIAA0038 protein OS=Homo sapiens OX=9606 GN=LOC392647 PE=4 SV=1	9	2	2	2	294	32.6	8.87	#N/A
High	B3KWV6	Cytoplasmic FMR1-interacting protein OS=Homo sapiens OX=9606 PE=2 SV=1	2	2	2	2	1255	145.4	7.61	#N/A
High	Q6PJG6	BRCA1-associated ATM activator 1 OS=Homo sapiens OX=9606 GN=BRAT1 PE=1 SV=2	2	2	2	2	821	88.1	5.27	#N/A
High	Q15366	Poly(rC)-binding protein 2 OS=Homo sapiens OX=9606 GN=PCBP2 PE=1 SV=1	8	2	2	2	365	38.6	6.79	#N/A
High	B4DMN1	cDNA FLJ61136, highly similar to Ras-related protein Rab-11A OS=Homo sapiens OX=9606 PE=2 SV=1	8	2	2	2	261	28.8	8.38	#N/A
High	P21333	Filamin-A OS=Homo sapiens OX=9606 GN=FLNA PE=1 SV=4	1	2	2	2	2647	280.6	6.06	#N/A
High	P49915	GMP synthase [glutamine-hydrolyzing] OS=Homo sapiens OX=9606 GN=GMPS PE=1 SV=1	3	2	2	2	693	76.7	6.87	#N/A
High	B5BUJ7	Mitogen-activated protein kinase (Fragment) OS=Homo sapiens OX=9606 GN=MAPK9 PE=1 SV=1	4	2	2	1	424	48.1	5.63	#N/A
High	A4D0V4	Capping protein (Actin filament) muscle Z-line, alpha 2, isoform CRA_b OS=Homo sapiens OX=9606 GN=CAPZA2 PE=2 SV=1	12	2	2	2	286	32.9	5.85	#N/A
High	A0A2R8Y422	Uncharacterized protein OS=Homo sapiens OX=9606 PE=4 SV=1	14	2	2	2	156	18	9.47	#N/A
High	Q9P2S5	WD repeat-containing protein WRAP73 OS=Homo sapiens OX=9606 GN=WRAP73 PE=1 SV=1	6	2	2	2	460	51.6	6.81	#N/A
High	E9PB61	THO complex subunit 4 OS=Homo sapiens OX=9606 GN=ALYREF PE=1 SV=1	15	2	2	2	264	27.5	11.05	#N/A
High	H0YMV8	40S ribosomal protein S27 OS=Homo sapiens OX=9606 GN=RPS27L PE=1 SV=1	19	2	2	1	100	11.3	9.32	#N/A
High	A0A1W2PQS6	RPS10-NUDT3 readthrough OS=Homo sapiens OX=9606 GN=RPS10-NUDT3 PE=4 SV=1	8	2	2	2	291	33.1	9.29	#N/A
High	Q9UNF0	Protein kinase C and casein kinase substrate in neurons protein 2 OS=Homo sapiens OX=9606 GN=PACSIN2 PE=1 SV=2	4	2	2	2	486	55.7	5.2	#N/A
High	A0A024RBF6	HCG26523, isoform CRA_a OS=Homo sapiens OX=9606 GN=hCG_26523 PE=4 SV=1	12	2	2	2	145	17.3	10.2	#N/A
High	P22087	rRNA 2'-O-methyltransferase fibrillarin OS=Homo sapiens OX=9606 GN=FBL PE=1 SV=2	7	2	2	2	321	33.8	10.18	#N/A
High	P08670	Vimentin OS=Homo sapiens OX=9606 GN=VIM PE=1 SV=4	4	2	2	2	466	53.6	5.12	#N/A
High	Q549M8	CLE7 OS=Homo sapiens OX=9606 GN=C14orf166 PE=2 SV=1	7	2	2	2	244	28.1	6.65	#N/A
High	O43684	Mitotic checkpoint protein BUB3 OS=Homo sapiens OX=9606 GN=BUB3 PE=1 SV=1	5	2	2	2	328	37.1	6.84	#N/A
High	Q86X55	Histone-arginine methyltransferase CARM1 OS=Homo sapiens OX=9606 GN=CARM1 PE=1 SV=3	4	2	2	2	608	65.8	6.73	#N/A
High	A0A024R0H7	Testis tissue sperm-binding protein Li 44a OS=Homo sapiens OX=9606 GN=WDR77 PE=2 SV=1	6	2	2	2	342	36.7	5.17	#N/A
High	P46776	60S ribosomal protein L27a OS=Homo sapiens OX=9606 GN=RPL27A PE=1 SV=2	16	2	2	2	148	16.6	11	#N/A
High	A0A087WTP3	Far upstream element-binding protein 2 OS=Homo sapiens OX=9606 GN=KHSRP PE=1 SV=1	3	2	2	2	711	73	7.71	#N/A
High	P26373	60S ribosomal protein L13 OS=Homo sapiens OX=9606 GN=RPL13 PE=1 SV=4	9	2	2	2	211	24.2	11.65	#N/A
High	J3KR97	Tubulin-specific chaperone D OS=Homo sapiens OX=9606 GN=TBCD PE=1 SV=1	1	2	2	2	1230	136.5	6.34	#N/A
High	A0A2R8Y5V9	Tropomyosin alpha-4 chain OS=Homo sapiens OX=9606 GN=TPM4 PE=4 SV=1	9	2	2	1	248	28.6	4.7	#N/A
High	A0A024RBB7	Nucleosome assembly protein 1-like 1, isoform CRA_a OS=Homo sapiens OX=9606 GN=NAP1L1 PE=3 SV=1	7	2	2	1	391	45.3	4.46	#N/A
High	A8K9A4	cDNA FLJ75154, highly similar to Homo sapiens heterogeneous nuclear ribonucleoprotein C (C1/C2), mRNA OS=Homo sapiens OX=9606 PE=2 SV=1	8	2	2	2	306	33.6	5.14	#N/A
High	B2R4D8	60S ribosomal protein L27 OS=Homo sapiens OX=9606 PE=2 SV=1	13	2	2	2	136	15.8	10.56	#N/A
High	A0A024R254	Melanoma antigen family D, 1, isoform CRA_a OS=Homo sapiens OX=9606 GN=MAGED1 PE=4 SV=1	2	1	2	1	778	86.1	5.83	#N/A
High	A0A1S5UZ07	Talin-1 OS=Homo sapiens OX=9606 GN=TLN1 PE=2 SV=1	1	2	2	2	2558	271.3	6.11	#N/A
High	R9S252	p16-ACT fusion protein OS=Homo sapiens OX=9606 GN=p16ink4a PE=2 SV=1	27	2	2	1	144	15.3	8.22	#N/A
High	A8K964	cDNA FLJ75071, highly similar to Homo sapiens pinin, desmosome associated protein (PNN), mRNA OS=Homo sapiens OX=9606 PE=2 SV=1	3	2	2	2	717	81.5	7.37	#N/A
High	Q08211	ATP-dependent RNA helicase A OS=Homo sapiens OX=9606 GN=DHX9 PE=1 SV=4	2	2	2	2	1270	140.9	6.84	#N/A
High	B3KM36	cDNA FLJ10153 fis, clone HEMBA1003417, highly similar to BAG family molecular chaperone regulator 2 OS=Homo sapiens OX=9606 PE=2 SV=1	9	2	2	2	211	23.7	6.7	#N/A
High	A8K6V3	cDNA FLJ78677, highly similar to Homo sapiens splicing factor 3b, subunit 3, 130kDa (SF3B3), mRNA OS=Homo sapiens OX=9606 PE=2 SV=1	2	2	2	2	1217	135.5	5.21	#N/A
High	Q14204	Cytoplasmic dynein 1 heavy chain 1 OS=Homo sapiens OX=9606 GN=DYNC1H1 PE=1 SV=5	0	2	2	2	4646	532.1	6.4	#N/A
High	Q4LE43	Phosphoinositide phospholipase C (Fragment) OS=Homo sapiens OX=9606 GN=PLCG1 variant protein PE=2 SV=1	1	2	2	2	1412	161.2	7.18	#N/A
High	P42677	40S ribosomal protein S27 OS=Homo sapiens OX=9606 GN=RPS27 PE=1 SV=3	23	2	2	1	84	9.5	9.45	#N/A
High	A0A024RD93	Phosphoribosylaminoimidazole carboxylase, phosphoribosylaminoimidazole succinocarboxamide synthetase, isoform CRA_c OS=Homo sapiens OX=9606 GN=PAICS PE=3 SV=1	4	2	2	2	425	47	7.23	#N/A
High	A0A0A0MQS1	Pyrroline-5-carboxylate reductase OS=Homo sapiens OX=9606 GN=PYCR3 PE=1 SV=1	8	2	2	2	286	29.9	8.1	#N/A
High	A0A0U1RRH7	Histone H2A OS=Homo sapiens OX=9606 PE=3 SV=1	16	2	2	2	170	18.5	11.52	#N/A
Medium	A0A087WZT3	BolA-like protein 2 OS=Homo sapiens OX=9606 GN=BOLA2 PE=1 SV=2	6	1	1	1	152	16.9	8.19	#N/A
High	Q8TCD0	Uncharacterized protein OS=Homo sapiens OX=9606 PE=1 SV=1	5	1	1	1	239	26.2	8.06	#N/A
Medium	Q59FI9	Ribosomal protein L12 variant (Fragment) OS=Homo sapiens OX=9606 PE=2 SV=1	5	1	1	1	197	21.5	10.1	#N/A
High	D3DU92	RNA binding protein S1, serine-rich domain, isoform CRA_a OS=Homo sapiens OX=9606 GN=RNPS1 PE=1 SV=1	5	1	1	1	305	34.2	11.84	#N/A
High	P62857	40S ribosomal protein S28 OS=Homo sapiens OX=9606 GN=RPS28 PE=1 SV=1	17	1	1	1	69	7.8	10.7	#N/A
High	Q15717	ELAV-like protein 1 OS=Homo sapiens OX=9606 GN=ELAVL1 PE=1 SV=2	2	1	1	1	326	36.1	9.17	#N/A
High	Q96HR8	H/ACA ribonucleoprotein complex non-core subunit NAF1 OS=Homo sapiens OX=9606 GN=NAF1 PE=1 SV=2	2	1	1	1	494	53.7	4.87	#N/A
High	V9HWC2	Epididymis secretory sperm binding protein Li 67p OS=Homo sapiens OX=9606 GN=HEL-S-67p PE=2 SV=1	5	1	1	1	189	19.9	6.79	#N/A
Medium	Q53HV2	Chaperonin containing TCP1, subunit 7 (Eta) variant (Fragment) OS=Homo sapiens OX=9606 PE=2 SV=1	1	1	1	1	543	59.3	7.65	#N/A
Medium	Q4LE58	eIF4G1 variant protein (Fragment) OS=Homo sapiens OX=9606 GN=EIF4G1 variant protein PE=2 SV=1	1	1	1	1	1624	178	5.31	#N/A
Medium	Q06124	Tyrosine-protein phosphatase non-receptor type 11 OS=Homo sapiens OX=9606 GN=PTPN11 PE=1 SV=2	2	1	1	1	597	68.4	7.3	#N/A
High	Q9UNE7	E3 ubiquitin-protein ligase CHIP OS=Homo sapiens OX=9606 GN=STUB1 PE=1 SV=2	4	1	1	1	303	34.8	5.87	#N/A
Medium	Q96J01	THO complex subunit 3 OS=Homo sapiens OX=9606 GN=THOC3 PE=1 SV=1	3	1	1	1	351	38.7	6.09	#N/A
Medium	Q59GY2	Ribosomal protein L4 variant (Fragment) OS=Homo sapiens OX=9606 PE=2 SV=1	5	1	1	1	441	49	11.02	#N/A
High	A0A140VK41	Testicular secretory protein Li 41 OS=Homo sapiens OX=9606 PE=2 SV=1	2	1	1	1	321	35	6.46	#N/A
High	J3KQE5	GTP-binding nuclear protein Ran (Fragment) OS=Homo sapiens OX=9606 GN=RAN PE=1 SV=1	5	1	1	1	234	26.8	9.58	#N/A
High	B3KUY2	Prostaglandin E synthase 3 (Cytosolic), isoform CRA_c OS=Homo sapiens OX=9606 GN=PTGES3 PE=2 SV=1	8	1	1	1	165	19.4	4.97	#N/A
High	Q6FGH9	Dynein light chain OS=Homo sapiens OX=9606 GN=DNCL1 PE=2 SV=1	12	1	1	1	89	10.4	7.4	#N/A
High	P35606	Coatomer subunit beta' OS=Homo sapiens OX=9606 GN=COPB2 PE=1 SV=2	1	1	1	1	906	102.4	5.27	#N/A
Medium	A0A218N098	WIPI3 long variant OS=Homo sapiens OX=9606 GN=WIPI3 PE=2 SV=1	2	1	1	1	349	38.6	7.58	#N/A
High	Q1KMD3	Heterogeneous nuclear ribonucleoprotein U-like protein 2 OS=Homo sapiens OX=9606 GN=HNRNPUL2 PE=1 SV=1	2	1	1	1	747	85.1	4.91	#N/A
High	Q6IPH7	RPL14 protein OS=Homo sapiens OX=9606 GN=RPL14 PE=1 SV=1	5	1	1	1	220	23.8	10.93	#N/A
Medium	F6WQW2	Ran-specific GTPase-activating protein OS=Homo sapiens OX=9606 GN=RANBP1 PE=1 SV=1	4	1	1	1	278	31.9	8.75	#N/A
High	P05387	60S acidic ribosomal protein P2 OS=Homo sapiens OX=9606 GN=RPLP2 PE=1 SV=1	10	1	1	1	115	11.7	4.54	#N/A
Medium	A0A0G2JM12	Casein kinase II subunit beta OS=Homo sapiens OX=9606 GN=CSNK2B PE=1 SV=1	4	1	1	1	304	34.7	4.59	#N/A
Medium	Q9BT40	Inositol polyphosphate 5-phosphatase K OS=Homo sapiens OX=9606 GN=INPP5K PE=1 SV=3	2	1	1	1	448	51.1	6.54	#N/A
High	O43681	ATPase ASNA1 OS=Homo sapiens OX=9606 GN=ASNA1 PE=1 SV=2	2	1	1	1	348	38.8	4.91	#N/A
Medium	Q59FI4	Importin 4 variant (Fragment) OS=Homo sapiens OX=9606 PE=2 SV=1	1	1	1	1	1264	138.1	5.25	#N/A
High	B2R9X3	cDNA, FLJ94599, highly similar to Homo sapiens GDP-mannose 4,6-dehydratase (GMDS), mRNA OS=Homo sapiens OX=9606 PE=2 SV=1	2	1	1	1	372	41.8	7.12	#N/A
High	Q13435	Splicing factor 3B subunit 2 OS=Homo sapiens OX=9606 GN=SF3B2 PE=1 SV=2	1	1	1	1	895	100.2	5.67	#N/A
High	A0A024R5Z7	Annexin OS=Homo sapiens OX=9606 GN=ANXA2 PE=3 SV=1	3	1	1	1	339	38.6	7.75	#N/A
High	P29590	Protein PML OS=Homo sapiens OX=9606 GN=PML PE=1 SV=3	1	1	1	1	882	97.5	6.21	#N/A
High	A8K651	cDNA FLJ75700, highly similar to Homo sapiens complement component 1, q subcomponent binding protein (C1QBP), nuclear gene encoding mitochondrial protein, mRNA OS=Homo sapiens OX=9606 PE=2 SV=1	5	1	1	1	282	31.4	4.84	#N/A
High	D3DQR0	Protein kinase C and casein kinase substrate in neurons 3, isoform CRA_b OS=Homo sapiens OX=9606 GN=PACSIN3 PE=4 SV=1	4	1	1	1	425	48.5	6.28	#N/A
High	O43175	D-3-phosphoglycerate dehydrogenase OS=Homo sapiens OX=9606 GN=PHGDH PE=1 SV=4	2	1	1	1	533	56.6	6.71	#N/A
High	A0A0S2Z3Q4	V-crk sarcoma virus CT10 oncogene-like protein isoform 1 (Fragment) OS=Homo sapiens OX=9606 GN=CRK PE=2 SV=1	5	1	1	1	304	33.8	5.55	#N/A
Medium	K7ES00	Histone H3.3 (Fragment) OS=Homo sapiens OX=9606 GN=H3F3B PE=1 SV=1	5	1	1	1	151	16.6	11.84	#N/A
Medium	H0YKD8	60S ribosomal protein L28 OS=Homo sapiens OX=9606 GN=RPL28 PE=1 SV=1	5	1	1	1	170	19.1	11.46	#N/A
High	P62277	40S ribosomal protein S13 OS=Homo sapiens OX=9606 GN=RPS13 PE=1 SV=2	7	1	1	1	151	17.2	10.54	#N/A
Medium	A8KAP3	cDNA FLJ78483, highly similar to Homo sapiens elongation factor Tu GTP binding domain containing 2 (EFTUD2), mRNA OS=Homo sapiens OX=9606 PE=2 SV=1	1	1	1	1	972	109.4	5.01	#N/A
Medium	V9HWB5	Epididymis secretory sperm binding protein Li 66p OS=Homo sapiens OX=9606 GN=HEL-S-66p PE=2 SV=1	3	1	1	1	289	32.6	5.86	#N/A
High	Q5VVH5	Interleukin-1 receptor-associated kinase 1-binding protein 1 OS=Homo sapiens OX=9606 GN=IRAK1BP1 PE=1 SV=1	4	1	1	1	260	29.1	8.9	#N/A
High	Q15370	Elongin-B OS=Homo sapiens OX=9606 GN=ELOB PE=1 SV=1	10	1	1	1	118	13.1	4.88	#N/A
High	P17987	T-complex protein 1 subunit alpha OS=Homo sapiens OX=9606 GN=TCP1 PE=1 SV=1	2	1	1	1	556	60.3	6.11	#N/A
High	A0A024R608	Ribosomal protein, large, P1, isoform CRA_a OS=Homo sapiens OX=9606 GN=RPLP1 PE=3 SV=1	14	1	1	1	114	11.5	4.32	#N/A
High	Q9NTJ3	Structural maintenance of chromosomes protein 4 OS=Homo sapiens OX=9606 GN=SMC4 PE=1 SV=2	1	1	1	1	1288	147.1	6.79	#N/A
High	H0Y449	Nuclease-sensitive element-binding protein 1 (Fragment) OS=Homo sapiens OX=9606 GN=YBX1 PE=1 SV=1	5	1	1	1	374	42	10.43	#N/A
High	Q9Y2Y1	DNA-directed RNA polymerase III subunit RPC10 OS=Homo sapiens OX=9606 GN=POLR3K PE=1 SV=2	24	1	1	1	108	12.3	7.83	#N/A
High	Q9BX67	Junctional adhesion molecule C OS=Homo sapiens OX=9606 GN=JAM3 PE=1 SV=1	3	1	1	1	310	35	7.59	#N/A
Medium	Q15369	Elongin-C OS=Homo sapiens OX=9606 GN=ELOC PE=1 SV=1	9	1	1	1	112	12.5	4.78	#N/A
Medium	A0A0J9YX62	DnaJ homolog subfamily B member 6 OS=Homo sapiens OX=9606 GN=DNAJB6 PE=1 SV=1	2	1	1	1	334	36.6	7.18	#N/A
High	P05423	DNA-directed RNA polymerase III subunit RPC4 OS=Homo sapiens OX=9606 GN=POLR3D PE=1 SV=2	4	1	1	1	398	44.4	6.98	#N/A
Medium	Q9NRN7	L-aminoadipate-semialdehyde dehydrogenase-phosphopantetheinyl transferase OS=Homo sapiens OX=9606 GN=AASDHPPT PE=1 SV=2	3	1	1	1	309	35.8	6.8	#N/A
High	A0A024R059	3-hydroxy-3-methylglutaryl coenzyme A synthase OS=Homo sapiens OX=9606 GN=HMGCS1 PE=3 SV=1	2	1	1	1	520	57.3	5.41	#N/A
High	Q4G0F5	Vacuolar protein sorting-associated protein 26B OS=Homo sapiens OX=9606 GN=VPS26B PE=1 SV=2	3	1	1	1	336	39.1	7.36	#N/A
Medium	Q6FGM0	SH3-domain GRB2-like 1, isoform CRA_b OS=Homo sapiens OX=9606 GN=SH3GL1 PE=1 SV=1	2	1	1	1	368	41.5	5.43	#N/A
Medium	Q59H77	T-complex protein 1 subunit gamma (Fragment) OS=Homo sapiens OX=9606 PE=2 SV=1	2	1	1	1	577	63.5	6.43	#N/A
Medium	P15531	Nucleoside diphosphate kinase A OS=Homo sapiens OX=9606 GN=NME1 PE=1 SV=1	8	1	1	1	152	17.1	6.19	#N/A
Medium	Q5T7V8	RAB6-interacting golgin OS=Homo sapiens OX=9606 GN=GORAB PE=1 SV=1	6	1	1	1	394	45	7.08	#N/A
Medium	P51991	Heterogeneous nuclear ribonucleoprotein A3 OS=Homo sapiens OX=9606 GN=HNRNPA3 PE=1 SV=2	2	1	1	1	378	39.6	9.01	#N/A
High	Q59EC0	Adenosine deaminase, RNA-specific isoform ADAR-a variant (Fragment) OS=Homo sapiens OX=9606 PE=2 SV=1	1	1	1	1	1244	137.7	8.48	#N/A
High	B4DI08	cDNA FLJ60091, highly similar to Hypoxia-inducible factor 1 alpha inhibitor(EC 1.14.11.16) OS=Homo sapiens OX=9606 PE=2 SV=1	3	1	1	1	383	44.2	6.2	#N/A
Medium	P27708	CAD protein OS=Homo sapiens OX=9606 GN=CAD PE=1 SV=3	0	1	1	1	2225	242.8	6.46	#N/A
Medium	A8K962	cDNA FLJ77827, highly similar to Human upstream binding factor (hUBF) OS=Homo sapiens OX=9606 PE=2 SV=1	2	1	1	1	764	89.4	5.71	#N/A
Medium	B7Z6Z4	cDNA FLJ56329, highly similar to Myosin light polypeptide 6 OS=Homo sapiens OX=9606 GN=MYL6 PE=1 SV=1	3	1	1	1	238	26.7	5.08	#N/A
High	P63220	40S ribosomal protein S21 OS=Homo sapiens OX=9606 GN=RPS21 PE=1 SV=1	12	1	1	1	83	9.1	8.5	#N/A
Medium	C8CHW6	Sphingomyelin phosphodiesterase (Fragment) OS=Homo sapiens OX=9606 GN=SMPD3 PE=4 SV=1	16	1	1	1	164	16	5.33	#N/A
Medium	P55072	Transitional endoplasmic reticulum ATPase OS=Homo sapiens OX=9606 GN=VCP PE=1 SV=4	1	1	1	1	806	89.3	5.26	#N/A
High	Q14329	Farnesyl pyrophosphate synthetase like-4 protein (Fragment) OS=Homo sapiens OX=9606 PE=3 SV=1	2	1	1	1	348	39.6	4.98	#N/A
Medium	P16989	Y-box-binding protein 3 OS=Homo sapiens OX=9606 GN=YBX3 PE=1 SV=4	5	1	1	1	372	40.1	9.77	#N/A
High	Q14473	Uncharacterized protein OS=Homo sapiens OX=9606 PE=3 SV=1	6	1	1	1	175	18.9	6.79	#N/A
High	P35030	Trypsin-3 OS=Homo sapiens OX=9606 GN=PRSS3 PE=1 SV=2	4	1	1	1	304	32.5	7.49	#N/A
High	Q59GK9	Ribosomal protein L21 variant (Fragment) OS=Homo sapiens OX=9606 PE=2 SV=1	9	1	1	1	163	18.9	10.54	#N/A
High	A8K7D9	Importin subunit alpha OS=Homo sapiens OX=9606 PE=2 SV=1	3	1	1	1	529	57.8	5.4	#N/A
High	P49458	Signal recognition particle 9 kDa protein OS=Homo sapiens OX=9606 GN=SRP9 PE=1 SV=2	13	1	1	1	86	10.1	7.97	#N/A
High	P42773	Cyclin-dependent kinase 4 inhibitor C OS=Homo sapiens OX=9606 GN=CDKN2C PE=1 SV=1	4	1	1	1	168	18.1	6.52	#N/A
High	P10916	Myosin regulatory light chain 2, ventricular/cardiac muscle isoform OS=Homo sapiens OX=9606 GN=MYL2 PE=1 SV=3	14	1	1	1	166	18.8	5	#N/A
High	Q9NZM3	Intersectin-2 OS=Homo sapiens OX=9606 GN=ITSN2 PE=1 SV=3	1	1	1	1	1697	193.3	8.12	#N/A
Medium	Q96B97	SH3 domain-containing kinase-binding protein 1 OS=Homo sapiens OX=9606 GN=SH3KBP1 PE=1 SV=2	3	1	1	1	665	73.1	6.62	#N/A
High	B1AK44	Mitotic spindle assembly checkpoint protein MAD2B OS=Homo sapiens OX=9606 GN=MAD2L2 PE=1 SV=1	4	1	1	1	224	25.7	6.84	#N/A
High	P35268	60S ribosomal protein L22 OS=Homo sapiens OX=9606 GN=RPL22 PE=1 SV=2	10	1	1	1	128	14.8	9.19	#N/A
High	O00743	Serine/threonine-protein phosphatase 6 catalytic subunit OS=Homo sapiens OX=9606 GN=PPP6C PE=1 SV=1	4	1	1	1	305	35.1	5.69	#N/A
High	B2R4C0	60S ribosomal protein L18a OS=Homo sapiens OX=9606 PE=2 SV=1	7	1	1	1	176	20.7	10.71	#N/A
Medium	A0A024RDL1	Chaperonin containing TCP1, subunit 6A (Zeta 1), isoform CRA_a OS=Homo sapiens OX=9606 GN=CCT6A PE=3 SV=1	2	1	1	1	531	58	6.68	#N/A
Medium	A8K517	Ribosomal protein S23, isoform CRA_a OS=Homo sapiens OX=9606 GN=RPS23 PE=2 SV=1	8	1	1	1	143	15.8	10.49	#N/A
High	Q14498	RNA-binding protein 39 OS=Homo sapiens OX=9606 GN=RBM39 PE=1 SV=2	3	1	1	1	530	59.3	10.1	#N/A
Medium	A0A087WVQ6	Clathrin heavy chain OS=Homo sapiens OX=9606 GN=CLTC PE=1 SV=1	0	1	1	1	1679	191.9	5.69	#N/A
High	A0A0S2Z3G9	Actinin alpha 4 isoform 1 (Fragment) OS=Homo sapiens OX=9606 GN=ACTN4 PE=2 SV=1	1	1	1	1	911	104.8	5.44	#N/A
Medium	A0A024RB14	40S ribosomal protein S26 OS=Homo sapiens OX=9606 GN=RPS26 PE=3 SV=1	13	1	1	1	115	13	11	#N/A
High	O75419	Cell division control protein 45 homolog OS=Homo sapiens OX=9606 GN=CDC45 PE=1 SV=1	2	1	1	1	566	65.5	5.53	#N/A
Medium	Q8WV41	Sorting nexin-33 OS=Homo sapiens OX=9606 GN=SNX33 PE=1 SV=1	1	1	1	1	574	65.2	6.79	#N/A
High	A8K3B6	Tyrosine-protein kinase OS=Homo sapiens OX=9606 PE=2 SV=1	2	1	1	1	450	50.7	7.06	#N/A
Medium	Q9Y3D0	Mitotic spindle-associated MMXD complex subunit MIP18 OS=Homo sapiens OX=9606 GN=FAM96B PE=1 SV=1	4	1	1	1	163	17.7	5.19	#N/A
High	A0A024RDF3	Heterogeneous nuclear ribonucleoprotein D (AU-rich element RNA binding protein 1, 37kDa), isoform CRA_d OS=Homo sapiens OX=9606 GN=HNRPD PE=4 SV=1	4	1	1	1	355	38.4	7.81	#N/A
Medium	P50851	Lipopolysaccharide-responsive and beige-like anchor protein OS=Homo sapiens OX=9606 GN=LRBA PE=1 SV=4	0	1	1	1	2863	318.9	5.6	#N/A
High	A0A087WV05	Uncharacterized protein OS=Homo sapiens OX=9606 PE=4 SV=1	8	1	1	1	110	12.7	6.02	#N/A
High	A0A0U1RRM4	Polypyrimidine tract-binding protein 1 OS=Homo sapiens OX=9606 GN=PTBP1 PE=1 SV=1	3	1	1	1	588	62.4	9.1	#N/A
High	Q15365	Poly(rC)-binding protein 1 OS=Homo sapiens OX=9606 GN=PCBP1 PE=1 SV=2	4	1	1	1	356	37.5	7.09	#N/A
Medium	O43414	ERI1 exoribonuclease 3 OS=Homo sapiens OX=9606 GN=ERI3 PE=1 SV=2	3	1	1	1	337	37.2	8.07	#N/A
High	O75533	Splicing factor 3B subunit 1 OS=Homo sapiens OX=9606 GN=SF3B1 PE=1 SV=3	1	1	1	1	1304	145.7	7.09	#N/A
Medium	Q5U5J2	CSNK2A1 protein OS=Homo sapiens OX=9606 GN=CSNK2A1 PE=1 SV=1	2	1	1	1	397	45.9	7.96	#N/A
High	Q9NZL4	Hsp70-binding protein 1 OS=Homo sapiens OX=9606 GN=HSPBP1 PE=1 SV=1	3	1	1	1	362	39.4	5.21	#N/A
High	Q66LE6	Serine/threonine-protein phosphatase 2A 55 kDa regulatory subunit B delta isoform OS=Homo sapiens OX=9606 GN=PPP2R2D PE=1 SV=1	3	1	1	1	453	52	6.39	#N/A
High	A0A024R0J7	HCG1995540, isoform CRA_a OS=Homo sapiens OX=9606 GN=hCG_1995540 PE=4 SV=1	4	1	1	1	248	27.5	6.35	#N/A
Medium	Q59EJ5	Glutathione S-transferase (Fragment) OS=Homo sapiens OX=9606 PE=2 SV=1	3	1	1	1	231	27.2	6.02	#N/A
High	A6XMV9	Protease serine 2 preproprotein OS=Homo sapiens OX=9606 GN=PRSS2 PE=1 SV=1	8	1	1	1	261	28	5.14	#N/A
High	C9JEH3	Angio-associated migratory cell protein OS=Homo sapiens OX=9606 GN=AAMP PE=1 SV=1	3	1	1	1	435	46.8	4.42	#N/A
Medium	Q99426	Tubulin-folding cofactor B OS=Homo sapiens OX=9606 GN=TBCB PE=1 SV=2	3	1	1	1	244	27.3	5.15	#N/A
High	J3QQ67	60S ribosomal protein L18 (Fragment) OS=Homo sapiens OX=9606 GN=RPL18 PE=1 SV=1	7	1	1	1	190	21.8	11.72	#N/A
High	A0A140VK53	Testicular secretory protein Li 53 OS=Homo sapiens OX=9606 PE=2 SV=1	0	1	1	1	2752	299.4	12.06	#N/A
High	B7Z2B5	cDNA FLJ54713, highly similar to Gephyrin OS=Homo sapiens OX=9606 PE=2 SV=1	1	1	1	1	782	84.7	5.73	#N/A
Medium	B3KXM2	Serine/threonine-protein phosphatase OS=Homo sapiens OX=9606 PE=2 SV=1	2	1	1	1	413	45.8	7.4	#N/A
Medium	P07195	L-lactate dehydrogenase B chain OS=Homo sapiens OX=9606 GN=LDHB PE=1 SV=2	3	1	1	1	334	36.6	6.05	#N/A
High	Q99873	Protein arginine N-methyltransferase 1 OS=Homo sapiens OX=9606 GN=PRMT1 PE=1 SV=3	4	1	1	1	371	42.4	5.35	#N/A
Medium	E5RJR5	S-phase kinase-associated protein 1 OS=Homo sapiens OX=9606 GN=SKP1 PE=1 SV=1	5	1	1	1	163	18.7	4.7	#N/A
High	Q9HBB3	60S ribosomal protein L6 OS=Homo sapiens OX=9606 PE=2 SV=1	3	1	1	1	289	32.9	10.58	#N/A
Medium	H0Y8C6	Importin-5 (Fragment) OS=Homo sapiens OX=9606 GN=IPO5 PE=1 SV=1	1	1	1	1	1099	123.8	5.06	#N/A
Medium	E7EMB3	Calmodulin-2 OS=Homo sapiens OX=9606 GN=CALM2 PE=1 SV=1	4	1	1	1	196	21.7	4.56	#N/A
